# Supplementary material for: Tris(dicyclo­hexyl­ammonium) hydrogen [1-hy­droxy-2-(1H-imidazol-1-yl)-1-phospho­natoethane]­phospho­nate ethanol monosolvate mono­hydrate
Source: Acta Crystallogr Sect E Struct Rep Online. 2011 Oct 22;67(Pt 11):o2980. doi: 10.1107/S1600536811042206 (PMC3247383; doi:10.1107/S1600536811042206)
Supplement: Supplementary file 1 [file e-67-o2980-sup1.cif]

##############################################################################
#                                                                            #
# This CIF contains the data in a paper accepted for publication in          #
# Acta Crystallographica Section E. It conforms to the requirements of       #
# Notes for Authors for Acta Crystallographica Section E, and has been       #
# peer reviewed under the auspices of the IUCr Commission on Journals.       #
#                                                                            #
# Full details of the Crystallographic Information File format               #
# are given in the paper "The Crystallographic Information File (CIF):       #
# a New Standard Archive File for Crystallography" by S. R. Hall, F. H.      #
# Allen and I. D. Brown [Acta Cryst. (1991), A47, 655-685].                  #
#                                                                            #
# The current version of the core CIF dictionary is obtainable from          #
# ftp://ftp.iucr.org/pub/cif_core.dic.                                       #
#                                                                            #
# Software is freely available for graphical display of the structure(s)     #
# in this CIF. For information consult the CIF software page                 #
# http://www.iucr.org/resources/cif/software.                                #
#                                                                            #
# This file may be used for bona fide research purposes within the           #
# scientific community so long as proper attribution is given to the journal # 
# article from which it was obtained.                                        #
#                                                                            #
##############################################################################
data_I
_audit_creation_method     SHELXL-97
_chemical_name_systematic
;
Tris(dicyclohexylammonium) hydrogen
[1-hydroxy-2-(1<i>H</i>-imidazol-1-yl)-1-phosphonatoethane]phosphonate
ethanol monosolvate monohydrate
;
_chemical_name_common     ?
_chemical_formula_moiety     '3(C12 H24 N +), C5 H7 N2 O7 P2 3-, C2 H6 O, H2 O'
_chemical_formula_sum     'C43 H87 N5 O9 P2'
_chemical_formula_iupac     '3C12 H24 N +, C5 H7 N2 O7 P2 3-, C2 H6 O, H2 O'
_chemical_formula_weight     880.11
_chemical_melting_point     ?
_symmetry_cell_setting     triclinic
_symmetry_space_group_name_H-M     'P -1'
_symmetry_space_group_name_Hall     '-P 1'
loop_
    _symmetry_equiv_pos_as_xyz
    'x, y, z'
    '-x, -y, -z'
_cell_length_a     14.2351(2)
_cell_length_b     14.3010(3)
_cell_length_c     15.3021(3)
_cell_angle_alpha     64.6260(10)
_cell_angle_beta     79.7250(10)
_cell_angle_gamma     60.9600(10)
_cell_volume     2459.04(8)
_cell_formula_units_Z     2
_cell_measurement_reflns_used     9929
_cell_measurement_theta_min     2.24
_cell_measurement_theta_max     28.39
_cell_measurement_temperature     173(2)
_exptl_crystal_description     'block'
_exptl_crystal_colour     'colourless'
_exptl_crystal_size_max     0.42
_exptl_crystal_size_mid     0.32
_exptl_crystal_size_min     0.29
_exptl_crystal_density_diffrn     1.187
_exptl_crystal_density_meas     ?
_exptl_crystal_density_method     'not measured'
_exptl_crystal_F_000     962.0
_exptl_absorpt_coefficient_mu     0.143
_exptl_absorpt_correction_type     multi-scan
_exptl_absorpt_process_details     '(SADABS; Bruker, 2001)'
_exptl_absorpt_correction_T_min     0.9423
_exptl_absorpt_correction_T_max     0.9597
_exptl_special_details     ?
_diffrn_ambient_temperature     173(2)
_diffrn_radiation_type     MoK\a
_diffrn_radiation_wavelength     0.71073
_diffrn_radiation_source     'fine-focus sealed tube'
_diffrn_radiation_monochromator     graphite
_diffrn_measurement_device_type     'Bruker APEXII CCD'
_diffrn_measurement_method     '\f and \w'
_diffrn_detector_area_resol_mean     ?
_diffrn_reflns_number     24772
_diffrn_reflns_av_R_equivalents     0.0347
_diffrn_reflns_av_sigmaI/netI     0.0425
_diffrn_reflns_theta_min     1.47
_diffrn_reflns_theta_max     28.00
_diffrn_reflns_theta_full     28.00
_diffrn_measured_fraction_theta_max     0.999
_diffrn_measured_fraction_theta_full     0.999
_diffrn_reflns_limit_h_min     -18
_diffrn_reflns_limit_h_max     18
_diffrn_reflns_limit_k_min     -18
_diffrn_reflns_limit_k_max     16
_diffrn_reflns_limit_l_min     -20
_diffrn_reflns_limit_l_max     11
_diffrn_standards_number     ?
_diffrn_standards_interval_count     ?
_diffrn_standards_interval_time     ?
_diffrn_standards_decay_%     ?
_refine_special_details
;
Refinement of <i>F</i>^2^ against ALL reflections. The weighted <i>R</i>-factor
<i>wR</i> and goodness of fit <i>S</i> are based on <i>F</i>^2^, conventional
<i>R</i>-factors <i>R</i> are based on <i>F</i>, with <i>F</i> set to zero for
negative <i>F</i>^2^. The threshold expression of <i>F</i>^2^ >
\s(<i>F</i>^2^) is used only for calculating <i>R</i>-factors(gt) <i>etc</i>.
and is not relevant to the choice of reflections for refinement.
<i>R</i>-factors based on <i>F</i>^2^ are statistically about twice as large
as those based on <i>F</i>, and <i>R</i>- factors based on ALL data will be
even larger.
;
_reflns_number_total     11852
_reflns_number_gt     9043
_reflns_threshold_expression     I>2sigma(I)
_refine_ls_structure_factor_coef     Fsqd
_refine_ls_matrix_type     full
_refine_ls_R_factor_all     0.0549
_refine_ls_R_factor_gt     0.0394
_refine_ls_wR_factor_gt     0.1053
_refine_ls_wR_factor_ref     0.1132
_refine_ls_goodness_of_fit_ref     1.057
_refine_ls_restrained_S_all     1.057
_refine_ls_number_reflns     11852
_refine_ls_number_parameters     573
_refine_ls_number_restraints     0
_refine_ls_hydrogen_treatment     mixed
_refine_ls_weighting_scheme     calc
_refine_ls_weighting_details
         'calc w=1/[\s^2^(Fo^2^)+(0.0640P)^2^+0.0000P] where P=(Fo^2^+2Fc^2^)/3'
_atom_sites_solution_hydrogens     geom
_atom_sites_solution_primary     direct
_atom_sites_solution_secondary     difmap
_refine_ls_shift/su_max     0.000
_refine_ls_shift/su_mean     0.000
_refine_diff_density_max     0.186
_refine_diff_density_min     -0.203
_refine_ls_extinction_method     none
_refine_ls_extinction_coef     ?
loop_
    _atom_type_symbol
    _atom_type_description
    _atom_type_scat_dispersion_real
    _atom_type_scat_dispersion_imag
    _atom_type_scat_source
    'C' 'C' 0.0033 0.0016
                         'International Tables Vol C Tables 4.2.6.8 and 6.1.1.4'
    'H' 'H' 0.0000 0.0000
                         'International Tables Vol C Tables 4.2.6.8 and 6.1.1.4'
    'N' 'N' 0.0061 0.0033
                         'International Tables Vol C Tables 4.2.6.8 and 6.1.1.4'
    'O' 'O' 0.0106 0.0060
                         'International Tables Vol C Tables 4.2.6.8 and 6.1.1.4'
    'P' 'P' 0.1023 0.0942
                         'International Tables Vol C Tables 4.2.6.8 and 6.1.1.4'
_computing_data_collection     'APEX2 (Bruker, 2001)'
_computing_cell_refinement     'SAINT (Bruker, 2001)'
_computing_data_reduction     'SAINT (Bruker, 2001)'
_computing_structure_solution     'SHELXTL (Sheldrick, 2008)'
_computing_structure_refinement     'SHELXL97 (Sheldrick, 2008)'
_computing_molecular_graphics
;
ORTEP-3 for Windows (Farrugia, 1997) and Mercury (Bruno <i>et al.</i>,
2002)
;
_computing_publication_material
;
SHELXL97 (Sheldrick, 2008) and PLATON (Spek, 2009)
;
loop_
    _atom_site_type_symbol
    _atom_site_label
    _atom_site_fract_x
    _atom_site_fract_y
    _atom_site_fract_z
    _atom_site_U_iso_or_equiv
    _atom_site_adp_type
    _atom_site_calc_flag
    _atom_site_refinement_flags
    _atom_site_occupancy
    _atom_site_symmetry_multiplicity
    _atom_site_disorder_assembly
    _atom_site_disorder_group
    C C90A 0.8255(8) 0.6106(5) 0.3879(5) 0.094(3) Uani d P 0.490(4) 1 A 1
    H H90A 0.8721 0.5978 0.3336 0.112 Uiso calc PR 0.490(4) 1 A 1
    H H90B 0.7513 0.6471 0.3623 0.112 Uiso calc PR 0.490(4) 1 A 1
    C C91A 0.8440(14) 0.4922(11) 0.4541(7) 0.078(3) Uani d P 0.490(4) 1 A 1
    H H91A 0.9132 0.4354 0.4412 0.117 Uiso calc PR 0.490(4) 1 A 1
    H H91B 0.7863 0.4787 0.4442 0.117 Uiso calc PR 0.490(4) 1 A 1
    H H91C 0.8448 0.4834 0.5211 0.117 Uiso calc PR 0.490(4) 1 A 1
    O O8A 0.8304(2) 0.6892(2) 0.39172(18) 0.0507(9) Uani d P 0.490(4) 1 A 1
    C C90B 0.7862(5) 0.6122(5) 0.4234(4) 0.0614(13) Uani d P 0.510(4) 1 A 2
    H H90C 0.7420 0.6005 0.4811 0.074 Uiso calc PR 0.510(4) 1 A 2
    H H90D 0.8257 0.6472 0.4346 0.074 Uiso calc PR 0.510(4) 1 A 2
    C C91B 0.8714(16) 0.4931(12) 0.4480(11) 0.127(6) Uani d P 0.510(4) 1 A 2
    H H91D 0.8398 0.4414 0.4596 0.191 Uiso calc PR 0.510(4) 1 A 2
    H H91E 0.9112 0.4680 0.5066 0.191 Uiso calc PR 0.510(4) 1 A 2
    H H91F 0.9205 0.4896 0.3944 0.191 Uiso calc PR 0.510(4) 1 A 2
    O O8B 0.7226(3) 0.6925(3) 0.3688(4) 0.129(2) Uani d P 0.510(4) 1 A 2
    C C2 1.00873(15) 1.0093(2) 0.36588(14) 0.0587(6) Uani d . 1 1 . .
    H H2A 0.9368 1.0724 0.3680 0.070 Uiso calc R 1 1 . .
    H H2B 1.0608 1.0093 0.4010 0.070 Uiso calc R 1 1 . .
    C C1 1.00647(16) 0.8941(2) 0.41524(13) 0.0650(7) Uani d . 1 1 . .
    H H1A 0.9835 0.8826 0.4825 0.078 Uiso calc R 1 1 . .
    H H1B 1.0798 0.8305 0.4179 0.078 Uiso calc R 1 1 . .
    H H1WA 0.2343(16) 0.8889(18) 0.0453(16) 0.062(6) Uiso d . 1 1 . .
    H H1WB 0.2395(18) 0.951(2) 0.0943(16) 0.070(7) Uiso d . 1 1 . .
    P P1 0.60569(3) 0.02501(3) 0.29745(2) 0.01979(8) Uani d . 1 1 . .
    P P2 0.64304(3) 0.21333(3) 0.11618(2) 0.01986(8) Uani d . 1 1 . .
    O O1 0.69397(7) -0.08702(8) 0.29121(6) 0.0253(2) Uani d . 1 1 . .
    O O7 0.74110(7) 0.13417(8) 0.08033(7) 0.0259(2) Uani d . 1 1 . .
    O O4 0.45160(7) 0.22357(8) 0.17711(7) 0.0264(2) Uani d . 1 1 . .
    H H4 0.4229 0.1934 0.2265 0.040 Uiso calc R 1 1 . .
    N N3 0.35697(8) 0.98062(9) 0.46030(8) 0.0212(2) Uani d . 1 1 . .
    H H3A 0.4138 0.9935 0.4292 0.025 Uiso calc R 1 1 . .
    H H3B 0.3639 0.9648 0.5244 0.025 Uiso calc R 1 1 . .
    N N1 0.88010(8) 0.91338(10) 0.20255(8) 0.0229(2) Uani d . 1 1 . .
    H H1C 0.8260 0.9054 0.2432 0.028 Uiso calc R 1 1 . .
    H H1D 0.8495 0.9845 0.1514 0.028 Uiso calc R 1 1 . .
    O O6 0.57731(8) 0.33379(8) 0.04307(7) 0.0296(2) Uani d . 1 1 . .
    N N2 0.45671(9) 0.49208(9) 0.88322(8) 0.0228(2) Uani d . 1 1 . .
    H H2C 0.4311 0.5639 0.8850 0.027 Uiso calc R 1 1 . .
    H H2D 0.4967 0.4372 0.9396 0.027 Uiso calc R 1 1 . .
    O O2 0.50436(8) 0.02028(9) 0.34226(7) 0.0335(2) Uani d . 1 1 . .
    N N5 0.48470(9) 0.03465(10) 0.12324(8) 0.0258(2) Uani d . 1 1 . .
    O O5 0.67158(8) 0.23054(9) 0.20118(7) 0.0294(2) Uani d . 1 1 . .
    H H5 0.6656 0.1816 0.2545 0.044 Uiso calc R 1 1 . .
    O O3 0.64782(9) 0.07412(9) 0.34427(6) 0.0309(2) Uani d . 1 1 . .
    C C014 0.55908(10) 0.13700(10) 0.17132(9) 0.0185(2) Uani d . 1 1 . .
    C C015 0.55684(11) 0.08745(12) 0.10003(9) 0.0237(3) Uani d . 1 1 . .
    H H1E 0.5358 0.1513 0.0348 0.028 Uiso calc R 1 1 . .
    H H2E 0.6307 0.0280 0.0969 0.028 Uiso calc R 1 1 . .
    C C016 0.53088(11) 0.48714(12) 0.80079(9) 0.0240(3) Uani d . 1 1 . .
    H H016 0.4902 0.5518 0.7395 0.029 Uiso calc R 1 1 . .
    C C017 0.25503(10) 1.09136(11) 0.41869(10) 0.0242(3) Uani d . 1 1 . .
    H H017 0.1940 1.0812 0.4582 0.029 Uiso calc R 1 1 . .
    C C018 0.23269(12) 1.11974(12) 0.31394(10) 0.0299(3) Uani d . 1 1 . .
    H H01A 0.2212 1.0578 0.3117 0.036 Uiso calc R 1 1 . .
    H H01B 0.2958 1.1218 0.2752 0.036 Uiso calc R 1 1 . .
    C C019 0.41039(12) 0.63145(12) 0.53018(11) 0.0306(3) Uani d . 1 1 . .
    H H01C 0.4167 0.5670 0.5166 0.037 Uiso calc R 1 1 . .
    H H01D 0.4252 0.6016 0.6004 0.037 Uiso calc R 1 1 . .
    C C020 0.70241(13) 0.49679(14) 0.73781(11) 0.0349(3) Uani d . 1 1 . .
    H H02A 0.6668 0.5606 0.6753 0.042 Uiso calc R 1 1 . .
    H H02B 0.7622 0.5059 0.7516 0.042 Uiso calc R 1 1 . .
    C C021 0.65676(12) 0.36045(14) 0.71381(11) 0.0341(3) Uani d . 1 1 . .
    H H02C 0.6874 0.2818 0.7136 0.041 Uiso calc R 1 1 . .
    H H02D 0.6211 0.4184 0.6497 0.041 Uiso calc R 1 1 . .
    C C022 0.92751(10) 0.81937(11) 0.16445(10) 0.0243(3) Uani d . 1 1 . .
    H H022 0.9696 0.7431 0.2184 0.029 Uiso calc R 1 1 . .
    C C023 0.57366(12) 0.37133(12) 0.79166(11) 0.0292(3) Uani d . 1 1 . .
    H H02E 0.6068 0.3065 0.8545 0.035 Uiso calc R 1 1 . .
    H H02F 0.5132 0.3651 0.7753 0.035 Uiso calc R 1 1 . .
    C C024 0.83706(11) 0.81334(12) 0.13088(10) 0.0282(3) Uani d . 1 1 . .
    H H02G 0.7929 0.8891 0.0789 0.034 Uiso calc R 1 1 . .
    H H02H 0.7901 0.7977 0.1855 0.034 Uiso calc R 1 1 . .
    C C025 0.48111(11) 0.77654(12) 0.48583(11) 0.0296(3) Uani d . 1 1 . .
    H H02I 0.4955 0.7557 0.5544 0.035 Uiso calc R 1 1 . .
    H H02J 0.5335 0.8026 0.4459 0.035 Uiso calc R 1 1 . .
    C C026 0.36177(11) 0.47296(12) 0.88350(9) 0.0239(3) Uani d . 1 1 . .
    H H026 0.3893 0.3904 0.8921 0.029 Uiso calc R 1 1 . .
    C C027 0.36713(10) 0.87424(11) 0.45431(9) 0.0223(3) Uani d . 1 1 . .
    H H027 0.3545 0.8930 0.3852 0.027 Uiso calc R 1 1 . .
    C C028 0.95888(11) 0.91368(12) 0.25662(10) 0.0265(3) Uani d . 1 1 . .
    H H028 1.0319 0.8502 0.2548 0.032 Uiso calc R 1 1 . .
    C C029 1.00309(11) 0.84036(13) 0.08306(11) 0.0309(3) Uani d . 1 1 . .
    H H02K 1.0624 0.8417 0.1071 0.037 Uiso calc R 1 1 . .
    H H02L 0.9635 0.9168 0.0297 0.037 Uiso calc R 1 1 . .
    C C030 0.28512(11) 0.83668(12) 0.51468(10) 0.0273(3) Uani d . 1 1 . .
    H H03A 0.2117 0.9013 0.4931 0.033 Uiso calc R 1 1 . .
    H H03B 0.2962 0.8176 0.5835 0.033 Uiso calc R 1 1 . .
    C C031 0.29686(12) 0.73023(13) 0.50407(11) 0.0295(3) Uani d . 1 1 . .
    H H03C 0.2461 0.7036 0.5467 0.035 Uiso calc R 1 1 . .
    H H03D 0.2781 0.7522 0.4364 0.035 Uiso calc R 1 1 . .
    C C032 0.49365(12) 0.67013(12) 0.47371(11) 0.0330(3) Uani d . 1 1 . .
    H H03E 0.4854 0.6896 0.4042 0.040 Uiso calc R 1 1 . .
    H H03F 0.5667 0.6053 0.4968 0.040 Uiso calc R 1 1 . .
    N N4 0.34581(12) 0.01110(13) 0.10898(11) 0.0448(3) Uani d . 1 1 . .
    C C034 0.26366(12) 1.18894(12) 0.42759(10) 0.0292(3) Uani d . 1 1 . .
    H H03G 0.3275 1.1957 0.3935 0.035 Uiso calc R 1 1 . .
    H H03H 0.2732 1.1700 0.4967 0.035 Uiso calc R 1 1 . .
    C C035 0.74712(12) 0.37986(14) 0.73014(12) 0.0357(3) Uani d . 1 1 . .
    H H03I 0.7965 0.3778 0.6757 0.043 Uiso calc R 1 1 . .
    H H03J 0.7887 0.3164 0.7904 0.043 Uiso calc R 1 1 . .
    C C036 0.19760(12) 0.47029(13) 0.97509(11) 0.0320(3) Uani d . 1 1 . .
    H H03K 0.2218 0.3877 0.9883 0.038 Uiso calc R 1 1 . .
    H H03L 0.1528 0.4873 1.0290 0.038 Uiso calc R 1 1 . .
    C C037 0.29459(12) 0.55261(14) 0.78926(10) 0.0307(3) Uani d . 1 1 . .
    H H03M 0.3391 0.5371 0.7348 0.037 Uiso calc R 1 1 . .
    H H03N 0.2697 0.6350 0.7773 0.037 Uiso calc R 1 1 . .
    C C038 0.96294(14) 1.02890(15) 0.20716(12) 0.0385(4) Uani d . 1 1 . .
    H H03O 0.8900 1.0935 0.2035 0.046 Uiso calc R 1 1 . .
    H H03P 0.9871 1.0398 0.1403 0.046 Uiso calc R 1 1 . .
    C C039 0.41881(15) -0.08851(15) 0.17662(12) 0.0415(4) Uani d . 1 1 . .
    H H039 0.4105 -0.1570 0.2122 0.050 Uiso calc R 1 1 . .
    C C040 0.62157(12) 0.50537(13) 0.81803(10) 0.0287(3) Uani d . 1 1 . .
    H H04A 0.6585 0.4457 0.8813 0.034 Uiso calc R 1 1 . .
    H H04B 0.5915 0.5830 0.8200 0.034 Uiso calc R 1 1 . .
    C C041 0.29558(11) 0.48930(13) 0.97021(10) 0.0280(3) Uani d . 1 1 . .
    H H04C 0.2715 0.5691 0.9653 0.034 Uiso calc R 1 1 . .
    H H04D 0.3407 0.4333 1.0303 0.034 Uiso calc R 1 1 . .
    C C042 1.04932(13) 0.74347(15) 0.04539(12) 0.0410(4) Uani d . 1 1 . .
    H H04E 1.0959 0.7594 -0.0094 0.049 Uiso calc R 1 1 . .
    H H04F 1.0940 0.6680 0.0973 0.049 Uiso calc R 1 1 . .
    C C043 0.50512(14) -0.07631(13) 0.18620(12) 0.0376(4) Uani d . 1 1 . .
    H H043 0.5668 -0.1331 0.2280 0.045 Uiso calc R 1 1 . .
    C C044 0.16307(13) 1.30485(13) 0.38436(12) 0.0381(4) Uani d . 1 1 . .
    H H04G 0.1002 1.3002 0.4221 0.046 Uiso calc R 1 1 . .
    H H04H 0.1717 1.3674 0.3886 0.046 Uiso calc R 1 1 . .
    C C045 0.14310(15) 1.33456(13) 0.27923(13) 0.0427(4) Uani d . 1 1 . .
    H H04I 0.2032 1.3457 0.2403 0.051 Uiso calc R 1 1 . .
    H H04J 0.0761 1.4084 0.2536 0.051 Uiso calc R 1 1 . .
    C C046 0.13349(14) 1.23724(13) 0.27022(13) 0.0422(4) Uani d . 1 1 . .
    H H04K 0.1243 1.2563 0.2010 0.051 Uiso calc R 1 1 . .
    H H04L 0.0689 1.2318 0.3037 0.051 Uiso calc R 1 1 . .
    C C047 0.19748(12) 0.53181(15) 0.79479(11) 0.0363(3) Uani d . 1 1 . .
    H H04M 0.1526 0.5867 0.7344 0.044 Uiso calc R 1 1 . .
    H H04N 0.2227 0.4515 0.8004 0.044 Uiso calc R 1 1 . .
    C C048 0.88304(14) 0.71705(14) 0.09334(12) 0.0394(4) Uani d . 1 1 . .
    H H04O 0.8236 0.7162 0.0691 0.047 Uiso calc R 1 1 . .
    H H04P 0.9218 0.6406 0.1470 0.047 Uiso calc R 1 1 . .
    C C049 0.13026(12) 0.54850(15) 0.88050(11) 0.0364(3) Uani d . 1 1 . .
    H H04Q 0.0706 0.5302 0.8841 0.044 Uiso calc R 1 1 . .
    H H04R 0.0986 0.6310 0.8714 0.044 Uiso calc R 1 1 . .
    C C050 1.03987(15) 1.03247(18) 0.26256(13) 0.0484(4) Uani d . 1 1 . .
    H H05A 1.1142 0.9731 0.2604 0.058 Uiso calc R 1 1 . .
    H H05B 1.0381 1.1100 0.2313 0.058 Uiso calc R 1 1 . .
    C C051 0.95965(14) 0.73577(16) 0.01224(13) 0.0458(4) Uani d . 1 1 . .
    H H05C 0.9912 0.6704 -0.0089 0.055 Uiso calc R 1 1 . .
    H H05D 0.9193 0.8086 -0.0438 0.055 Uiso calc R 1 1 . .
    C C052 0.38893(13) 0.08289(14) 0.07855(12) 0.0388(4) Uani d . 1 1 . .
    H H052 0.3560 0.1600 0.0305 0.047 Uiso calc R 1 1 . .
    C C053 0.92903(14) 0.88867(19) 0.36123(11) 0.0493(5) Uani d . 1 1 . .
    H H05E 0.9326 0.8103 0.3925 0.059 Uiso calc R 1 1 . .
    H H05F 0.8544 0.9466 0.3645 0.059 Uiso calc R 1 1 . .
    O O1W 0.21111(9) 0.91039(11) 0.09257(9) 0.0379(3) Uani d . 1 1 . .
loop_
    _atom_site_aniso_label
    _atom_site_aniso_U_11
    _atom_site_aniso_U_22
    _atom_site_aniso_U_33
    _atom_site_aniso_U_12
    _atom_site_aniso_U_13
    _atom_site_aniso_U_23
    C90A 0.148(7) 0.037(3) 0.060(4) -0.032(4) 0.042(4) -0.016(3)
    C91A 0.100(7) 0.041(4) 0.051(4) -0.019(4) 0.002(3) 0.002(3)
    O8A 0.0571(18) 0.0344(15) 0.0500(16) -0.0172(13) -0.0102(13) -0.0076(11)
    C90B 0.064(3) 0.048(3) 0.053(3) -0.023(3) 0.001(2) -0.006(2)
    C91B 0.135(12) 0.064(6) 0.171(11) -0.030(6) 0.020(7) -0.061(7)
    O8B 0.060(2) 0.043(2) 0.222(5) -0.0197(18) 0.049(3) -0.021(3)
    C2 0.0382(10) 0.1057(18) 0.0635(12) -0.0349(11) 0.0051(9) -0.0593(13)
    C1 0.0457(11) 0.131(2) 0.0322(9) -0.0528(13) 0.0015(8) -0.0297(11)
    P1 0.02154(17) 0.01921(16) 0.01897(16) -0.01042(13) 0.00183(13) -0.00707(13)
    P2 0.02148(17) 0.01830(16) 0.02077(16) -0.01085(13) 0.00050(13) -0.00648(13)
    O1 0.0240(5) 0.0208(5) 0.0269(5) -0.0079(4) -0.0009(4) -0.0079(4)
    O7 0.0235(5) 0.0263(5) 0.0304(5) -0.0133(4) 0.0042(4) -0.0125(4)
    O4 0.0176(4) 0.0212(5) 0.0343(5) -0.0062(4) 0.0019(4) -0.0093(4)
    N3 0.0202(5) 0.0229(5) 0.0206(5) -0.0111(5) 0.0020(4) -0.0080(4)
    N1 0.0181(5) 0.0244(6) 0.0285(6) -0.0093(5) -0.0002(4) -0.0124(5)
    O6 0.0303(5) 0.0220(5) 0.0299(5) -0.0127(4) -0.0020(4) -0.0027(4)
    N2 0.0257(6) 0.0218(5) 0.0234(5) -0.0106(5) -0.0033(4) -0.0099(4)
    O2 0.0274(5) 0.0326(6) 0.0329(5) -0.0158(5) 0.0100(4) -0.0078(4)
    N5 0.0284(6) 0.0266(6) 0.0279(6) -0.0162(5) -0.0036(5) -0.0096(5)
    O5 0.0419(6) 0.0334(5) 0.0261(5) -0.0270(5) 0.0023(4) -0.0119(4)
    O3 0.0488(6) 0.0313(5) 0.0208(5) -0.0243(5) -0.0025(4) -0.0089(4)
    C014 0.0164(6) 0.0170(6) 0.0220(6) -0.0073(5) -0.0004(5) -0.0075(5)
    C015 0.0272(7) 0.0249(7) 0.0236(6) -0.0156(6) -0.0005(5) -0.0089(5)
    C016 0.0272(7) 0.0243(6) 0.0223(6) -0.0121(6) -0.0018(5) -0.0093(5)
    C017 0.0196(6) 0.0221(6) 0.0284(7) -0.0092(5) 0.0022(5) -0.0088(5)
    C018 0.0292(7) 0.0278(7) 0.0344(8) -0.0134(6) -0.0065(6) -0.0105(6)
    C019 0.0353(8) 0.0259(7) 0.0322(7) -0.0156(6) -0.0010(6) -0.0101(6)
    C020 0.0340(8) 0.0396(9) 0.0364(8) -0.0235(7) 0.0033(7) -0.0125(7)
    C021 0.0361(8) 0.0365(8) 0.0338(8) -0.0147(7) 0.0042(6) -0.0209(7)
    C022 0.0222(7) 0.0215(6) 0.0278(7) -0.0073(5) 0.0003(5) -0.0114(5)
    C023 0.0308(7) 0.0297(7) 0.0350(8) -0.0151(6) 0.0025(6) -0.0186(6)
    C024 0.0280(7) 0.0301(7) 0.0316(7) -0.0138(6) 0.0029(6) -0.0166(6)
    C025 0.0228(7) 0.0252(7) 0.0371(8) -0.0105(6) 0.0010(6) -0.0099(6)
    C026 0.0259(7) 0.0245(7) 0.0258(7) -0.0123(6) -0.0010(5) -0.0121(5)
    C027 0.0241(7) 0.0214(6) 0.0212(6) -0.0102(5) 0.0013(5) -0.0088(5)
    C028 0.0175(6) 0.0335(7) 0.0319(7) -0.0103(6) -0.0022(5) -0.0164(6)
    C029 0.0235(7) 0.0315(8) 0.0330(8) -0.0099(6) 0.0041(6) -0.0132(6)
    C030 0.0246(7) 0.0285(7) 0.0337(7) -0.0145(6) 0.0043(6) -0.0152(6)
    C031 0.0307(8) 0.0316(7) 0.0333(7) -0.0178(6) 0.0001(6) -0.0144(6)
    C032 0.0285(8) 0.0236(7) 0.0407(8) -0.0085(6) 0.0038(6) -0.0125(6)
    N4 0.0416(8) 0.0516(9) 0.0569(9) -0.0303(7) -0.0054(7) -0.0218(7)
    C034 0.0346(8) 0.0271(7) 0.0283(7) -0.0150(6) 0.0006(6) -0.0120(6)
    C035 0.0308(8) 0.0393(8) 0.0348(8) -0.0156(7) 0.0054(6) -0.0151(7)
    C036 0.0313(8) 0.0366(8) 0.0325(8) -0.0173(7) 0.0054(6) -0.0170(7)
    C037 0.0309(8) 0.0398(8) 0.0245(7) -0.0183(7) -0.0019(6) -0.0117(6)
    C038 0.0429(9) 0.0447(9) 0.0413(9) -0.0278(8) -0.0055(7) -0.0168(7)
    C039 0.0564(11) 0.0434(9) 0.0430(9) -0.0363(9) 0.0009(8) -0.0168(8)
    C040 0.0328(8) 0.0293(7) 0.0305(7) -0.0181(6) -0.0014(6) -0.0119(6)
    C041 0.0311(7) 0.0308(7) 0.0254(7) -0.0144(6) 0.0011(6) -0.0139(6)
    C042 0.0322(8) 0.0414(9) 0.0411(9) -0.0071(7) 0.0084(7) -0.0237(8)
    C043 0.0444(9) 0.0291(8) 0.0422(9) -0.0216(7) -0.0108(7) -0.0064(7)
    C044 0.0403(9) 0.0245(7) 0.0458(9) -0.0130(7) 0.0030(7) -0.0137(7)
    C045 0.0462(10) 0.0240(8) 0.0494(10) -0.0114(7) -0.0155(8) -0.0062(7)
    C046 0.0394(9) 0.0294(8) 0.0519(10) -0.0111(7) -0.0200(8) -0.0085(7)
    C047 0.0301(8) 0.0511(10) 0.0347(8) -0.0198(7) -0.0030(6) -0.0201(7)
    C048 0.0424(9) 0.0352(8) 0.0492(10) -0.0151(7) -0.0011(8) -0.0262(8)
    C049 0.0270(8) 0.0453(9) 0.0402(9) -0.0156(7) 0.0020(7) -0.0213(7)
    C050 0.0486(10) 0.0653(12) 0.0567(11) -0.0368(10) -0.0028(9) -0.0316(10)
    C051 0.0453(10) 0.0484(10) 0.0449(10) -0.0099(8) 0.0037(8) -0.0341(8)
    C052 0.0360(9) 0.0363(9) 0.0474(9) -0.0186(7) -0.0142(7) -0.0110(7)
    C053 0.0409(10) 0.0849(14) 0.0293(8) -0.0406(10) -0.0014(7) -0.0141(9)
    O1W 0.0382(6) 0.0469(7) 0.0386(6) -0.0257(6) 0.0036(5) -0.0190(6)
_geom_special_details
;
All e.s.d.'s (except the e.s.d. in the dihedral angle between two l.s. planes)
are estimated using the full covariance matrix. The cell e.s.d.'s are taken
into account individually in the estimation of e.s.d.'s in distances, angles
and torsion angles; correlations between e.s.d.'s in cell parameters are only
used when they are defined by crystal symmetry. An approximate (isotropic)
treatment of cell e.s.d.'s is used for estimating e.s.d.'s involving l.s.
planes.
;
loop_
    _geom_bond_atom_site_label_1
    _geom_bond_atom_site_label_2
    _geom_bond_site_symmetry_2
    _geom_bond_distance
    _geom_bond_publ_flag
    C90A O8A . 1.185(7) ?
    C90A C91A . 1.468(13) ?
    C90A H90A . 0.9900 ?
    C90A H90B . 0.9900 ?
    C91A H91A . 0.9800 ?
    C91A H91B . 0.9800 ?
    C91A H91C . 0.9800 ?
    C90B O8B . 1.129(6) ?
    C90B C91B . 1.457(16) ?
    C90B H90C . 0.9900 ?
    C90B H90D . 0.9900 ?
    C91B H91D . 0.9800 ?
    C91B H91E . 0.9800 ?
    C91B H91F . 0.9800 ?
    C2 C050 . 1.500(3) ?
    C2 C1 . 1.504(3) ?
    C2 H2A . 0.9900 ?
    C2 H2B . 0.9900 ?
    C1 C053 . 1.539(2) ?
    C1 H1A . 0.9900 ?
    C1 H1B . 0.9900 ?
    P1 O2 . 1.5025(10) ?
    P1 O1 . 1.5128(9) ?
    P1 O3 . 1.5361(10) ?
    P1 C014 . 1.8726(13) ?
    P2 O6 . 1.5006(10) ?
    P2 O7 . 1.5020(9) ?
    P2 O5 . 1.5740(9) ?
    P2 C014 . 1.8572(12) ?
    O4 C014 . 1.4451(14) ?
    O4 H4 . 0.8400 ?
    N3 C027 . 1.4983(16) ?
    N3 C017 . 1.5011(16) ?
    N3 H3A . 0.9200 ?
    N3 H3B . 0.9200 ?
    N1 C022 . 1.5012(16) ?
    N1 C028 . 1.5103(16) ?
    N1 H1C . 0.9200 ?
    N1 H1D . 0.9200 ?
    N2 C016 . 1.4964(16) ?
    N2 C026 . 1.5023(16) ?
    N2 H2C . 0.9200 ?
    N2 H2D . 0.9200 ?
    N5 C052 . 1.3481(19) ?
    N5 C043 . 1.3684(18) ?
    N5 C015 . 1.4641(16) ?
    O5 H5 . 0.8400 ?
    C014 C015 . 1.5459(17) ?
    C015 H1E . 0.9900 ?
    C015 H2E . 0.9900 ?
    C016 C040 . 1.5203(19) ?
    C016 C023 . 1.5239(18) ?
    C016 H016 . 1.0000 ?
    C017 C034 . 1.5219(18) ?
    C017 C018 . 1.5278(19) ?
    C017 H017 . 1.0000 ?
    C018 C046 . 1.528(2) ?
    C018 H01A . 0.9900 ?
    C018 H01B . 0.9900 ?
    C019 C031 . 1.516(2) ?
    C019 C032 . 1.523(2) ?
    C019 H01C . 0.9900 ?
    C019 H01D . 0.9900 ?
    C020 C035 . 1.524(2) ?
    C020 C040 . 1.528(2) ?
    C020 H02A . 0.9900 ?
    C020 H02B . 0.9900 ?
    C021 C035 . 1.521(2) ?
    C021 C023 . 1.5232(19) ?
    C021 H02C . 0.9900 ?
    C021 H02D . 0.9900 ?
    C022 C029 . 1.5212(18) ?
    C022 C024 . 1.5201(19) ?
    C022 H022 . 1.0000 ?
    C023 H02E . 0.9900 ?
    C023 H02F . 0.9900 ?
    C024 C048 . 1.5242(19) ?
    C024 H02G . 0.9900 ?
    C024 H02H . 0.9900 ?
    C025 C027 . 1.5225(18) ?
    C025 C032 . 1.5323(19) ?
    C025 H02I . 0.9900 ?
    C025 H02J . 0.9900 ?
    C026 C041 . 1.5194(18) ?
    C026 C037 . 1.5226(19) ?
    C026 H026 . 1.0000 ?
    C027 C030 . 1.5178(17) ?
    C027 H027 . 1.0000 ?
    C028 C053 . 1.512(2) ?
    C028 C038 . 1.516(2) ?
    C028 H028 . 1.0000 ?
    C029 C042 . 1.533(2) ?
    C029 H02K . 0.9900 ?
    C029 H02L . 0.9900 ?
    C030 C031 . 1.5255(18) ?
    C030 H03A . 0.9900 ?
    C030 H03B . 0.9900 ?
    C031 H03C . 0.9900 ?
    C031 H03D . 0.9900 ?
    C032 H03E . 0.9900 ?
    C032 H03F . 0.9900 ?
    N4 C052 . 1.322(2) ?
    N4 C039 . 1.365(2) ?
    C034 C044 . 1.526(2) ?
    C034 H03G . 0.9900 ?
    C034 H03H . 0.9900 ?
    C035 H03I . 0.9900 ?
    C035 H03J . 0.9900 ?
    C036 C049 . 1.527(2) ?
    C036 C041 . 1.529(2) ?
    C036 H03K . 0.9900 ?
    C036 H03L . 0.9900 ?
    C037 C047 . 1.531(2) ?
    C037 H03M . 0.9900 ?
    C037 H03N . 0.9900 ?
    C038 C050 . 1.531(2) ?
    C038 H03O . 0.9900 ?
    C038 H03P . 0.9900 ?
    C039 C043 . 1.362(2) ?
    C039 H039 . 0.9500 ?
    C040 H04A . 0.9900 ?
    C040 H04B . 0.9900 ?
    C041 H04C . 0.9900 ?
    C041 H04D . 0.9900 ?
    C042 C051 . 1.521(2) ?
    C042 H04E . 0.9900 ?
    C042 H04F . 0.9900 ?
    C043 H043 . 0.9500 ?
    C044 C045 . 1.520(2) ?
    C044 H04G . 0.9900 ?
    C044 H04H . 0.9900 ?
    C045 C046 . 1.526(2) ?
    C045 H04I . 0.9900 ?
    C045 H04J . 0.9900 ?
    C046 H04K . 0.9900 ?
    C046 H04L . 0.9900 ?
    C047 C049 . 1.514(2) ?
    C047 H04M . 0.9900 ?
    C047 H04N . 0.9900 ?
    C048 C051 . 1.522(2) ?
    C048 H04O . 0.9900 ?
    C048 H04P . 0.9900 ?
    C049 H04Q . 0.9900 ?
    C049 H04R . 0.9900 ?
    C050 H05A . 0.9900 ?
    C050 H05B . 0.9900 ?
    C051 H05C . 0.9900 ?
    C051 H05D . 0.9900 ?
    C052 H052 . 0.9500 ?
    C053 H05E . 0.9900 ?
    C053 H05F . 0.9900 ?
    O1W H1WA . 0.86(2) ?
    O1W H1WB . 0.86(2) ?
loop_
    _geom_angle_atom_site_label_1
    _geom_angle_atom_site_label_2
    _geom_angle_atom_site_label_3
    _geom_angle_site_symmetry_1
    _geom_angle_site_symmetry_3
    _geom_angle
    _geom_angle_publ_flag
    O8A C90A C91A . . 137.3(9) ?
    O8A C90A H90A . . 102.8 ?
    C91A C90A H90A . . 102.8 ?
    O8A C90A H90B . . 102.8 ?
    C91A C90A H90B . . 102.8 ?
    H90A C90A H90B . . 105.0 ?
    O8B C90B C91B . . 147.7(10) ?
    O8B C90B H90C . . 99.8 ?
    C91B C90B H90C . . 99.8 ?
    O8B C90B H90D . . 99.8 ?
    C91B C90B H90D . . 99.8 ?
    H90C C90B H90D . . 104.1 ?
    C90B C91B H91D . . 109.5 ?
    C90B C91B H91E . . 109.4 ?
    H91D C91B H91E . . 109.5 ?
    C90B C91B H91F . . 109.5 ?
    H91D C91B H91F . . 109.5 ?
    H91E C91B H91F . . 109.5 ?
    C050 C2 C1 . . 111.36(15) ?
    C050 C2 H2A . . 109.4 ?
    C1 C2 H2A . . 109.4 ?
    C050 C2 H2B . . 109.4 ?
    C1 C2 H2B . . 109.4 ?
    H2A C2 H2B . . 108.0 ?
    C2 C1 C053 . . 111.20(17) ?
    C2 C1 H1A . . 109.4 ?
    C053 C1 H1A . . 109.4 ?
    C2 C1 H1B . . 109.4 ?
    C053 C1 H1B . . 109.4 ?
    H1A C1 H1B . . 108.0 ?
    O2 P1 O1 . . 115.51(6) ?
    O2 P1 O3 . . 111.83(6) ?
    O1 P1 O3 . . 111.41(6) ?
    O2 P1 C014 . . 102.98(6) ?
    O1 P1 C014 . . 108.19(5) ?
    O3 P1 C014 . . 106.07(5) ?
    O6 P2 O7 . . 116.63(6) ?
    O6 P2 O5 . . 105.70(6) ?
    O7 P2 O5 . . 112.01(6) ?
    O6 P2 C014 . . 110.28(6) ?
    O7 P2 C014 . . 106.76(5) ?
    O5 P2 C014 . . 104.88(5) ?
    C014 O4 H4 . . 109.5 ?
    C027 N3 C017 . . 116.91(10) ?
    C027 N3 H3A . . 108.1 ?
    C017 N3 H3A . . 108.1 ?
    C027 N3 H3B . . 108.1 ?
    C017 N3 H3B . . 108.1 ?
    H3A N3 H3B . . 107.3 ?
    C022 N1 C028 . . 114.95(10) ?
    C022 N1 H1C . . 108.5 ?
    C028 N1 H1C . . 108.5 ?
    C022 N1 H1D . . 108.5 ?
    C028 N1 H1D . . 108.5 ?
    H1C N1 H1D . . 107.5 ?
    C016 N2 C026 . . 117.97(10) ?
    C016 N2 H2C . . 107.8 ?
    C026 N2 H2C . . 107.8 ?
    C016 N2 H2D . . 107.8 ?
    C026 N2 H2D . . 107.8 ?
    H2C N2 H2D . . 107.2 ?
    C052 N5 C043 . . 106.44(13) ?
    C052 N5 C015 . . 125.90(12) ?
    C043 N5 C015 . . 127.33(12) ?
    P2 O5 H5 . . 109.5 ?
    O4 C014 C015 . . 108.99(10) ?
    O4 C014 P2 . . 107.37(8) ?
    C015 C014 P2 . . 106.20(8) ?
    O4 C014 P1 . . 107.01(8) ?
    C015 C014 P1 . . 113.89(8) ?
    P2 C014 P1 . . 113.16(6) ?
    N5 C015 C014 . . 115.88(10) ?
    N5 C015 H1E . . 108.3 ?
    C014 C015 H1E . . 108.3 ?
    N5 C015 H2E . . 108.3 ?
    C014 C015 H2E . . 108.3 ?
    H1E C015 H2E . . 107.4 ?
    N2 C016 C040 . . 108.23(10) ?
    N2 C016 C023 . . 110.60(10) ?
    C040 C016 C023 . . 111.51(11) ?
    N2 C016 H016 . . 108.8 ?
    C040 C016 H016 . . 108.8 ?
    C023 C016 H016 . . 108.8 ?
    N3 C017 C034 . . 108.35(11) ?
    N3 C017 C018 . . 111.67(10) ?
    C034 C017 C018 . . 111.70(11) ?
    N3 C017 H017 . . 108.3 ?
    C034 C017 H017 . . 108.3 ?
    C018 C017 H017 . . 108.3 ?
    C017 C018 C046 . . 111.01(12) ?
    C017 C018 H01A . . 109.4 ?
    C046 C018 H01A . . 109.4 ?
    C017 C018 H01B . . 109.4 ?
    C046 C018 H01B . . 109.4 ?
    H01A C018 H01B . . 108.0 ?
    C031 C019 C032 . . 111.96(12) ?
    C031 C019 H01C . . 109.2 ?
    C032 C019 H01C . . 109.2 ?
    C031 C019 H01D . . 109.2 ?
    C032 C019 H01D . . 109.2 ?
    H01C C019 H01D . . 107.9 ?
    C035 C020 C040 . . 110.94(12) ?
    C035 C020 H02A . . 109.5 ?
    C040 C020 H02A . . 109.5 ?
    C035 C020 H02B . . 109.5 ?
    C040 C020 H02B . . 109.5 ?
    H02A C020 H02B . . 108.0 ?
    C035 C021 C023 . . 111.89(12) ?
    C035 C021 H02C . . 109.2 ?
    C023 C021 H02C . . 109.2 ?
    C035 C021 H02D . . 109.2 ?
    C023 C021 H02D . . 109.2 ?
    H02C C021 H02D . . 107.9 ?
    N1 C022 C029 . . 111.20(11) ?
    N1 C022 C024 . . 109.14(10) ?
    C029 C022 C024 . . 111.21(11) ?
    N1 C022 H022 . . 108.4 ?
    C029 C022 H022 . . 108.4 ?
    C024 C022 H022 . . 108.4 ?
    C021 C023 C016 . . 111.31(12) ?
    C021 C023 H02E . . 109.4 ?
    C016 C023 H02E . . 109.4 ?
    C021 C023 H02F . . 109.4 ?
    C016 C023 H02F . . 109.4 ?
    H02E C023 H02F . . 108.0 ?
    C022 C024 C048 . . 110.21(12) ?
    C022 C024 H02G . . 109.6 ?
    C048 C024 H02G . . 109.6 ?
    C022 C024 H02H . . 109.6 ?
    C048 C024 H02H . . 109.6 ?
    H02G C024 H02H . . 108.1 ?
    C027 C025 C032 . . 109.15(12) ?
    C027 C025 H02I . . 109.9 ?
    C032 C025 H02I . . 109.9 ?
    C027 C025 H02J . . 109.9 ?
    C032 C025 H02J . . 109.9 ?
    H02I C025 H02J . . 108.3 ?
    N2 C026 C041 . . 108.16(10) ?
    N2 C026 C037 . . 112.42(11) ?
    C041 C026 C037 . . 111.72(12) ?
    N2 C026 H026 . . 108.1 ?
    C041 C026 H026 . . 108.1 ?
    C037 C026 H026 . . 108.1 ?
    N3 C027 C030 . . 111.94(10) ?
    N3 C027 C025 . . 109.10(11) ?
    C030 C027 C025 . . 110.96(11) ?
    N3 C027 H027 . . 108.2 ?
    C030 C027 H027 . . 108.2 ?
    C025 C027 H027 . . 108.2 ?
    N1 C028 C053 . . 110.09(11) ?
    N1 C028 C038 . . 109.98(11) ?
    C053 C028 C038 . . 111.91(13) ?
    N1 C028 H028 . . 108.3 ?
    C053 C028 H028 . . 108.3 ?
    C038 C028 H028 . . 108.3 ?
    C022 C029 C042 . . 109.83(12) ?
    C022 C029 H02K . . 109.7 ?
    C042 C029 H02K . . 109.7 ?
    C022 C029 H02L . . 109.7 ?
    C042 C029 H02L . . 109.7 ?
    H02K C029 H02L . . 108.2 ?
    C027 C030 C031 . . 109.89(11) ?
    C027 C030 H03A . . 109.7 ?
    C031 C030 H03A . . 109.7 ?
    C027 C030 H03B . . 109.7 ?
    C031 C030 H03B . . 109.7 ?
    H03A C030 H03B . . 108.2 ?
    C019 C031 C030 . . 111.56(12) ?
    C019 C031 H03C . . 109.3 ?
    C030 C031 H03C . . 109.3 ?
    C019 C031 H03D . . 109.3 ?
    C030 C031 H03D . . 109.3 ?
    H03C C031 H03D . . 108.0 ?
    C019 C032 C025 . . 111.22(12) ?
    C019 C032 H03E . . 109.4 ?
    C025 C032 H03E . . 109.4 ?
    C019 C032 H03F . . 109.4 ?
    C025 C032 H03F . . 109.4 ?
    H03E C032 H03F . . 108.0 ?
    C052 N4 C039 . . 104.33(13) ?
    C017 C034 C044 . . 110.88(12) ?
    C017 C034 H03G . . 109.5 ?
    C044 C034 H03G . . 109.5 ?
    C017 C034 H03H . . 109.5 ?
    C044 C034 H03H . . 109.5 ?
    H03G C034 H03H . . 108.1 ?
    C021 C035 C020 . . 110.83(12) ?
    C021 C035 H03I . . 109.5 ?
    C020 C035 H03I . . 109.5 ?
    C021 C035 H03J . . 109.5 ?
    C020 C035 H03J . . 109.5 ?
    H03I C035 H03J . . 108.1 ?
    C049 C036 C041 . . 111.24(12) ?
    C049 C036 H03K . . 109.4 ?
    C041 C036 H03K . . 109.4 ?
    C049 C036 H03L . . 109.4 ?
    C041 C036 H03L . . 109.4 ?
    H03K C036 H03L . . 108.0 ?
    C026 C037 C047 . . 110.10(12) ?
    C026 C037 H03M . . 109.6 ?
    C047 C037 H03M . . 109.6 ?
    C026 C037 H03N . . 109.6 ?
    C047 C037 H03N . . 109.6 ?
    H03M C037 H03N . . 108.2 ?
    C028 C038 C050 . . 110.84(14) ?
    C028 C038 H03O . . 109.5 ?
    C050 C038 H03O . . 109.5 ?
    C028 C038 H03P . . 109.5 ?
    C050 C038 H03P . . 109.5 ?
    H03O C038 H03P . . 108.1 ?
    C043 C039 N4 . . 110.79(14) ?
    C043 C039 H039 . . 124.6 ?
    N4 C039 H039 . . 124.6 ?
    C016 C040 C020 . . 110.64(11) ?
    C016 C040 H04A . . 109.5 ?
    C020 C040 H04A . . 109.5 ?
    C016 C040 H04B . . 109.5 ?
    C020 C040 H04B . . 109.5 ?
    H04A C040 H04B . . 108.1 ?
    C026 C041 C036 . . 110.83(11) ?
    C026 C041 H04C . . 109.5 ?
    C036 C041 H04C . . 109.5 ?
    C026 C041 H04D . . 109.5 ?
    C036 C041 H04D . . 109.5 ?
    H04C C041 H04D . . 108.1 ?
    C051 C042 C029 . . 110.81(13) ?
    C051 C042 H04E . . 109.5 ?
    C029 C042 H04E . . 109.5 ?
    C051 C042 H04F . . 109.5 ?
    C029 C042 H04F . . 109.5 ?
    H04E C042 H04F . . 108.1 ?
    C039 C043 N5 . . 105.86(14) ?
    C039 C043 H043 . . 127.1 ?
    N5 C043 H043 . . 127.1 ?
    C045 C044 C034 . . 111.04(12) ?
    C045 C044 H04G . . 109.4 ?
    C034 C044 H04G . . 109.4 ?
    C045 C044 H04H . . 109.4 ?
    C034 C044 H04H . . 109.4 ?
    H04G C044 H04H . . 108.0 ?
    C044 C045 C046 . . 110.53(13) ?
    C044 C045 H04I . . 109.5 ?
    C046 C045 H04I . . 109.5 ?
    C044 C045 H04J . . 109.5 ?
    C046 C045 H04J . . 109.5 ?
    H04I C045 H04J . . 108.1 ?
    C045 C046 C018 . . 111.64(13) ?
    C045 C046 H04K . . 109.3 ?
    C018 C046 H04K . . 109.3 ?
    C045 C046 H04L . . 109.3 ?
    C018 C046 H04L . . 109.3 ?
    H04K C046 H04L . . 108.0 ?
    C049 C047 C037 . . 111.37(12) ?
    C049 C047 H04M . . 109.4 ?
    C037 C047 H04M . . 109.4 ?
    C049 C047 H04N . . 109.4 ?
    C037 C047 H04N . . 109.4 ?
    H04M C047 H04N . . 108.0 ?
    C024 C048 C051 . . 110.80(13) ?
    C024 C048 H04O . . 109.5 ?
    C051 C048 H04O . . 109.5 ?
    C024 C048 H04P . . 109.5 ?
    C051 C048 H04P . . 109.5 ?
    H04O C048 H04P . . 108.1 ?
    C047 C049 C036 . . 111.34(13) ?
    C047 C049 H04Q . . 109.4 ?
    C036 C049 H04Q . . 109.4 ?
    C047 C049 H04R . . 109.4 ?
    C036 C049 H04R . . 109.4 ?
    H04Q C049 H04R . . 108.0 ?
    C2 C050 C038 . . 110.59(14) ?
    C2 C050 H05A . . 109.5 ?
    C038 C050 H05A . . 109.5 ?
    C2 C050 H05B . . 109.5 ?
    C038 C050 H05B . . 109.5 ?
    H05A C050 H05B . . 108.1 ?
    C042 C051 C048 . . 111.05(13) ?
    C042 C051 H05C . . 109.4 ?
    C048 C051 H05C . . 109.4 ?
    C042 C051 H05D . . 109.4 ?
    C048 C051 H05D . . 109.4 ?
    H05C C051 H05D . . 108.0 ?
    N4 C052 N5 . . 112.58(15) ?
    N4 C052 H052 . . 123.7 ?
    N5 C052 H052 . . 123.7 ?
    C028 C053 C1 . . 110.06(13) ?
    C028 C053 H05E . . 109.6 ?
    C1 C053 H05E . . 109.6 ?
    C028 C053 H05F . . 109.6 ?
    C1 C053 H05F . . 109.6 ?
    H05E C053 H05F . . 108.2 ?
    H1WA O1W H1WB . . 110.9(19) ?
loop_
    _geom_torsion_atom_site_label_1
    _geom_torsion_atom_site_label_2
    _geom_torsion_atom_site_label_3
    _geom_torsion_atom_site_label_4
    _geom_torsion_site_symmetry_1
    _geom_torsion_site_symmetry_2
    _geom_torsion_site_symmetry_3
    _geom_torsion_site_symmetry_4
    _geom_torsion
    _geom_torsion_publ_flag
    C050 C2 C1 C053 . . . . -57.3(2) ?
    O6 P2 C014 O4 . . . . -33.95(10) ?
    O7 P2 C014 O4 . . . . -161.57(8) ?
    O5 P2 C014 O4 . . . . 79.42(9) ?
    O6 P2 C014 C015 . . . . 82.53(9) ?
    O7 P2 C014 C015 . . . . -45.08(10) ?
    O5 P2 C014 C015 . . . . -164.10(8) ?
    O6 P2 C014 P1 . . . . -151.81(6) ?
    O7 P2 C014 P1 . . . . 80.58(7) ?
    O5 P2 C014 P1 . . . . -38.44(8) ?
    O2 P1 C014 O4 . . . . 34.80(9) ?
    O1 P1 C014 O4 . . . . 157.54(8) ?
    O3 P1 C014 O4 . . . . -82.82(9) ?
    O2 P1 C014 C015 . . . . -85.71(10) ?
    O1 P1 C014 C015 . . . . 37.03(10) ?
    O3 P1 C014 C015 . . . . 156.67(9) ?
    O2 P1 C014 P2 . . . . 152.86(7) ?
    O1 P1 C014 P2 . . . . -84.39(7) ?
    O3 P1 C014 P2 . . . . 35.25(8) ?
    C052 N5 C015 C014 . . . . 104.47(16) ?
    C043 N5 C015 C014 . . . . -83.02(17) ?
    O4 C014 C015 N5 . . . . -57.82(14) ?
    P2 C014 C015 N5 . . . . -173.21(9) ?
    P1 C014 C015 N5 . . . . 61.58(13) ?
    C026 N2 C016 C040 . . . . -178.36(11) ?
    C026 N2 C016 C023 . . . . -55.93(15) ?
    C027 N3 C017 C034 . . . . -177.16(10) ?
    C027 N3 C017 C018 . . . . -53.73(14) ?
    N3 C017 C018 C046 . . . . -175.66(11) ?
    C034 C017 C018 C046 . . . . -54.15(16) ?
    C028 N1 C022 C029 . . . . -68.64(14) ?
    C028 N1 C022 C024 . . . . 168.31(11) ?
    C035 C021 C023 C016 . . . . 54.06(17) ?
    N2 C016 C023 C021 . . . . -175.05(11) ?
    C040 C016 C023 C021 . . . . -54.56(15) ?
    N1 C022 C024 C048 . . . . -179.06(12) ?
    C029 C022 C024 C048 . . . . 57.90(15) ?
    C016 N2 C026 C041 . . . . -176.64(11) ?
    C016 N2 C026 C037 . . . . -52.81(15) ?
    C017 N3 C027 C030 . . . . -65.27(14) ?
    C017 N3 C027 C025 . . . . 171.53(10) ?
    C032 C025 C027 N3 . . . . -176.50(10) ?
    C032 C025 C027 C030 . . . . 59.72(14) ?
    C022 N1 C028 C053 . . . . -115.98(14) ?
    C022 N1 C028 C038 . . . . 120.26(13) ?
    N1 C022 C029 C042 . . . . -179.58(12) ?
    C024 C022 C029 C042 . . . . -57.72(15) ?
    N3 C027 C030 C031 . . . . 178.53(11) ?
    C025 C027 C030 C031 . . . . -59.34(15) ?
    C032 C019 C031 C030 . . . . -53.61(16) ?
    C027 C030 C031 C019 . . . . 55.65(15) ?
    C031 C019 C032 C025 . . . . 54.24(17) ?
    C027 C025 C032 C019 . . . . -56.60(16) ?
    N3 C017 C034 C044 . . . . 178.75(11) ?
    C018 C017 C034 C044 . . . . 55.33(15) ?
    C023 C021 C035 C020 . . . . -55.03(17) ?
    C040 C020 C035 C021 . . . . 56.37(17) ?
    N2 C026 C037 C047 . . . . -178.37(11) ?
    C041 C026 C037 C047 . . . . -56.55(15) ?
    N1 C028 C038 C050 . . . . 178.30(12) ?
    C053 C028 C038 C050 . . . . 55.60(18) ?
    C052 N4 C039 C043 . . . . -0.22(19) ?
    N2 C016 C040 C020 . . . . 177.93(11) ?
    C023 C016 C040 C020 . . . . 56.06(15) ?
    C035 C020 C040 C016 . . . . -56.98(16) ?
    N2 C026 C041 C036 . . . . -179.68(11) ?
    C037 C026 C041 C036 . . . . 56.07(15) ?
    C049 C036 C041 C026 . . . . -54.71(16) ?
    C022 C029 C042 C051 . . . . 56.69(17) ?
    N4 C039 C043 N5 . . . . 0.56(19) ?
    C052 N5 C043 C039 . . . . -0.67(17) ?
    C015 N5 C043 C039 . . . . -174.35(13) ?
    C017 C034 C044 C045 . . . . -56.82(17) ?
    C034 C044 C045 C046 . . . . 57.03(18) ?
    C044 C045 C046 C018 . . . . -56.10(19) ?
    C017 C018 C046 C045 . . . . 54.53(18) ?
    C026 C037 C047 C049 . . . . 56.32(17) ?
    C022 C024 C048 C051 . . . . -56.70(17) ?
    C037 C047 C049 C036 . . . . -55.94(18) ?
    C041 C036 C049 C047 . . . . 54.97(17) ?
    C1 C2 C050 C038 . . . . 57.1(2) ?
    C028 C038 C050 C2 . . . . -55.9(2) ?
    C029 C042 C051 C048 . . . . -56.45(18) ?
    C024 C048 C051 C042 . . . . 56.40(18) ?
    C039 N4 C052 N5 . . . . -0.23(19) ?
    C043 N5 C052 N4 . . . . 0.58(19) ?
    C015 N5 C052 N4 . . . . 174.37(13) ?
    N1 C028 C053 C1 . . . . -177.60(16) ?
    C038 C028 C053 C1 . . . . -55.0(2) ?
    C2 C1 C053 C028 . . . . 55.5(2) ?
loop_
    _geom_hbond_atom_site_label_D
    _geom_hbond_atom_site_label_H
    _geom_hbond_atom_site_label_A
    _geom_hbond_site_symmetry_A
    _geom_hbond_distance_DH
    _geom_hbond_distance_HA
    _geom_hbond_distance_DA
    _geom_hbond_angle_DHA
    O1W H1WA O7 2_665 0.86(2) 2.03(2) 2.8725(16) 168(2)
    O1W H1WB N4 1_565 0.86(2) 2.16(2) 2.9962(18) 166(2)
    N3 H3A O2 1_565 0.92 1.74 2.6291(14) 163
    N3 H3B O3 2_666 0.92 1.84 2.7446(14) 167
    N1 H1C O1 1_565 0.92 1.86 2.7543(14) 163
    N1 H1D O7 1_565 0.92 1.88 2.7525(15) 157
    N2 H2C O6 2_666 0.92 2.13 2.9580(14) 150
    N2 H2C O5 2_666 0.92 2.39 3.1869(15) 145
    N2 H2D O6 1_556 0.92 1.73 2.6522(15) 177
    O5 H5 O3 . 0.84 1.66 2.4871(13) 167
data_global
_journal_date_recd_electronic     2011-10-11
_journal_date_accepted     2011-10-12
_journal_name_full     'Acta Crystallographica, Section E'
_journal_year     2011
_journal_volume     67
_journal_issue     11
_journal_page_first     o2980
_journal_page_last     o2980
_journal_paper_category     QO
_journal_coeditor_code     TK2800
_publ_contact_author_name     'Anindita Sarkar'
_publ_contact_author_address
;
Department of Chemistry
University of Pretoria
Lynnwood Road
Pretoria 0002
South Africa
;
_publ_contact_author_email     'aninditas04@yahoo.com'
_publ_contact_author_fax     '+27 12 420 4687'
_publ_contact_author_phone     '+27 12 420 3988'
_publ_section_title
;
Tris(dicyclohexylammonium) hydrogen
[1-hydroxy-2-(1<i>H</i>-imidazol-1-yl)-1-phosphonatoethane]phosphonate ethanol
monosolvate monohydrate
;
loop_
    _publ_author_name
    _publ_author_footnote
    _publ_author_address
    'Sarkar, Anindita' .
;
Department of Chemistry
University of Pretoria
Lynnwood Road
Pretoria 0002
South Africa
;
    'Cukrowski, Ignacy' .
;
Department of Chemistry
University of Pretoria
Lynnwood Road
Pretoria 0002
South Africa
;
