# Supplementary material for: Tris(dicyclo­hexyl­ammonium) hydrogen [1-hy­droxy-2-(1H-imidazol-1-yl)-1-phospho­natoethane]­phospho­nate ethanol monosolvate mono­hydrate
Source: Acta Crystallogr Sect E Struct Rep Online. 2011 Oct 22;67(Pt 11):o2980. doi: 10.1107/S1600536811042206 (PMC3247383; doi:10.1107/S1600536811042206)
Supplement: Supplementary file 2 [file e-67-o2980-Isup2.hkl]

#
# h,k,l, Fc-squared, Fo-squared, sigma(Fo-squared) and status flag
#
data_I
_shelx_title ' 11m_ic18_0s in P-1'
_shelx_refln_list_code          4
_shelx_F_calc_maximum      238.18
_exptl_crystal_F_000       964.00
_reflns_d_resolution_high  0.7570
 
loop_
 _symmetry_equiv_pos_as_xyz
 'x, y, z'
 '-x, -y, -z'
 
_cell_length_a    14.2351
_cell_length_b    14.3010
_cell_length_c    15.3021
_cell_angle_alpha  64.626
_cell_angle_beta   79.725
_cell_angle_gamma  60.960
 
_shelx_F_squared_multiplier     1.000
 
loop_
 _refln_index_h
 _refln_index_k
 _refln_index_l
 _refln_F_squared_calc
 _refln_F_squared_meas
 _refln_F_squared_sigma
 _refln_observed_status
   1   0   0    10787.82    10747.84    613.61 o
   2   0   0      541.27      453.16      8.18 o
   3   0   0     1668.47     1758.86     31.15 o
   4   0   0        4.22        2.26      2.10 o
   5   0   0        6.83        3.14      2.24 o
   6   0   0      872.40      880.71     13.15 o
   7   0   0       75.82       86.14      5.97 o
   8   0   0      595.78      631.61     13.15 o
   9   0   0      201.62      200.23      8.95 o
  10   0   0       88.76       98.19      7.68 o
  11   0   0       11.08       14.11      5.04 o
  12   0   0      112.12      110.48      8.81 o
  13   0   0      111.99      100.47      9.04 o
  14   0   0      177.87      171.69     18.10 o
  15   0   0       10.92       12.77     10.33 o
  16   0   0       38.47       52.42     13.55 o
 -15   1   0      149.47      169.80     19.77 o
 -14   1   0       12.24       19.77     10.55 o
 -13   1   0        5.09        4.73      5.83 o
 -12   1   0       31.02       32.88      6.29 o
 -11   1   0        8.68        5.63      4.67 o
 -10   1   0        8.92        1.78      4.25 o
  -9   1   0       86.41       84.49      7.27 o
  -8   1   0     2393.16     2409.91     25.83 o
  -7   1   0      657.63      705.96     14.21 o
  -6   1   0      197.05      173.57      7.27 o
  -5   1   0      390.34      335.33     12.60 o
  -4   1   0       70.03      124.55      5.28 o
  -3   1   0     5050.71     5113.45    232.38 o
  -2   1   0    56728.14    52975.57   7489.56 o
  -1   1   0      162.74      176.49      4.35 o
   0   1   0    12805.71    12088.86   1366.41 o
   1   1   0      510.19      344.99     30.37 o
   2   1   0     7709.48     8175.76    197.17 o
   3   1   0     9504.83    10323.39    359.00 o
   4   1   0     2182.07     2431.68     80.85 o
   5   1   0      485.59      455.26     10.27 o
   6   1   0      663.10      670.23     11.16 o
   7   1   0     1591.70     1661.81     40.15 o
   8   1   0      418.72      474.88     11.21 o
   9   1   0       69.04       93.31      9.99 o
  10   1   0        7.48        9.62      4.00 o
  11   1   0      110.18      109.02      8.17 o
  12   1   0      678.90      663.20     16.82 o
  13   1   0       49.63       46.98      6.72 o
  14   1   0      115.89      113.87     13.44 o
  15   1   0      186.88      186.79     17.88 o
  16   1   0       60.30       66.19     14.21 o
 -15   2   0        0.07       -9.22      9.22 o
 -14   2   0      204.41      207.45     20.88 o
 -13   2   0      224.78      215.89     19.88 o
 -12   2   0      604.92      611.65     17.66 o
 -11   2   0      119.71      107.29      8.96 o
 -10   2   0     1333.95     1314.80     22.67 o
  -9   2   0      489.02      463.31     13.53 o
  -8   2   0      611.93      563.43     13.87 o
  -7   2   0      340.30      347.74     10.64 o
  -6   2   0      254.81      257.58     18.44 o
  -5   2   0     3498.88     3641.56    142.65 o
  -4   2   0      374.97      437.26     18.77 o
  -3   2   0      443.84      497.64     37.04 o
  -2   2   0     1087.16      979.90     48.31 o
  -1   2   0     3053.27     3490.65     81.13 o
   0   2   0    10387.85    10008.67     86.84 o
   1   2   0     4292.29     4340.20     65.39 o
   2   2   0       10.26       14.86      3.44 o
   3   2   0        0.08       13.10      3.00 o
   4   2   0      447.93      465.63      7.88 o
   5   2   0       33.09       41.74      3.52 o
   6   2   0     1930.61     2232.87    101.56 o
   7   2   0      390.76      489.56     26.10 o
   8   2   0       76.89       80.85      5.81 o
   9   2   0       15.58       14.59      3.85 o
  10   2   0      546.11      557.78     15.88 o
  11   2   0       64.63       62.44      6.42 o
  12   2   0       11.74       12.43      4.94 o
  13   2   0       36.49       29.26      6.07 o
  14   2   0        1.70        4.48      5.14 o
  15   2   0      112.98      111.39     14.99 o
  16   2   0       41.51       28.43     11.55 o
  17   2   0       64.38       76.41     14.88 o
 -14   3   0       81.42       70.74     14.10 o
 -13   3   0       62.46       48.64     12.99 o
 -12   3   0      102.81      100.26      9.49 o
 -11   3   0      558.26      551.55     16.79 o
 -10   3   0      126.54      114.21      8.96 o
  -9   3   0      139.43      137.08      9.20 o
  -8   3   0        0.11       -0.43      4.06 o
  -7   3   0      118.74      101.31      7.89 o
  -6   3   0      182.65      205.81      8.81 o
  -5   3   0       80.06       89.09      6.27 o
  -4   3   0      959.53      949.23     26.38 o
  -3   3   0     1899.12     2199.46     72.41 o
  -2   3   0     2619.80     2831.56    104.56 o
  -1   3   0      843.66      973.18     47.42 o
   0   3   0      913.38      919.09     15.66 o
   1   3   0       50.65       46.71      2.32 o
   2   3   0     4177.27     4451.67     60.94 o
   3   3   0      435.77      393.92      5.02 o
   4   3   0    10808.86    11407.05    149.96 o
   5   3   0     2520.96     2412.98     55.36 o
   6   3   0       32.21       25.64      3.33 o
   7   3   0      820.47      874.85     35.04 o
   8   3   0     1600.21     1756.45     36.48 o
   9   3   0      603.74      629.26     13.47 o
  10   3   0      816.43      810.29     16.00 o
  11   3   0     2627.87     2682.10     62.36 o
  12   3   0     1445.10     1369.32     22.87 o
  13   3   0      400.48      398.51     22.27 o
  14   3   0       49.59       52.93      7.15 o
  15   3   0        6.91       15.95      6.03 o
  16   3   0       60.07       58.08     12.33 o
  17   3   0      109.00      107.43     11.50 o
 -13   4   0        2.76        6.00     10.77 o
 -12   4   0      236.55      271.75     22.21 o
 -11   4   0       72.51       64.29      7.92 o
 -10   4   0       10.69        9.06      5.28 o
  -9   4   0        9.77        8.78      5.10 o
  -8   4   0       54.70       53.58      7.94 o
  -7   4   0      106.07      106.15      8.25 o
  -6   4   0      488.47      545.48     14.10 o
  -5   4   0     1380.74     1380.93     19.86 o
  -4   4   0       38.75       54.13      5.06 o
  -3   4   0       32.53       49.52      4.48 o
  -2   4   0     4508.93     4720.35    149.03 o
  -1   4   0       14.87        7.58      2.63 o
   0   4   0     1881.41     1832.06     25.43 o
   1   4   0     2371.81     2374.39     14.43 o
   2   4   0       47.78       43.14      2.50 o
   3   4   0     1992.53     2144.38     41.98 o
   4   4   0     7443.59     7396.27     76.45 o
   5   4   0      209.33      302.52      8.80 o
   6   4   0    13869.45    15496.90    146.50 o
   7   4   0     2414.23     2709.22     74.02 o
   8   4   0        8.42       16.19      4.22 o
   9   4   0     1979.75     2061.66     29.76 o
  10   4   0       37.33       27.28      4.83 o
  11   4   0       91.80       78.60      6.94 o
  12   4   0     1059.79     1041.42     20.07 o
  13   4   0       33.44       25.44     10.22 o
  14   4   0        7.63        2.10      4.83 o
  15   4   0        4.06        3.33      5.30 o
  16   4   0        2.52       -0.65      4.59 o
  17   4   0        0.12       -4.26      6.64 o
 -13   5   0        9.50       20.77     12.10 o
 -12   5   0      504.46      511.18     28.76 o
 -11   5   0        1.39        1.76      5.74 o
 -10   5   0        4.71        9.60      5.92 o
  -9   5   0        2.66        0.74      5.06 o
  -8   5   0      181.96      161.96     10.39 o
  -7   5   0      287.02      263.38     12.17 o
  -6   5   0       81.62       58.05      6.48 o
  -5   5   0     1180.47     1124.65     19.47 o
  -4   5   0      798.82      700.27     15.07 o
  -3   5   0      885.69      936.25     16.20 o
  -2   5   0      336.72      315.58      9.64 o
  -1   5   0     1059.43      887.41     35.54 o
   0   5   0     1762.30     2088.38     30.10 o
   1   5   0      256.05      224.51      8.66 o
   2   5   0     1863.84     2174.14     44.68 o
   3   5   0      655.95      637.98      6.99 o
   4   5   0        6.37        0.53      2.78 o
   5   5   0     1272.81     1418.11     11.56 o
   6   5   0     1586.84     1702.12     41.46 o
   7   5   0      743.92      687.91     24.30 o
   8   5   0      201.12      205.49      6.19 o
   9   5   0      206.06      201.78      6.78 o
  10   5   0      710.89      682.84     15.23 o
  11   5   0       81.86       90.90     11.66 o
  12   5   0       47.39       34.12      5.96 o
  13   5   0      131.37      134.58      9.66 o
  14   5   0       41.67       32.70      5.64 o
  15   5   0      145.88      137.03      8.58 o
  16   5   0       96.46       90.72      7.65 o
  17   5   0       14.35       12.82      7.48 o
  18   5   0       77.23       79.18     14.71 o
 -12   6   0       58.48       67.08     15.44 o
 -11   6   0       92.72       88.62     15.77 o
 -10   6   0       50.49       41.30     12.27 o
  -9   6   0      309.84      333.21     19.43 o
  -8   6   0       74.70       68.53      7.87 o
  -7   6   0      280.01      310.15     13.21 o
  -6   6   0      537.13      509.25     15.41 o
  -5   6   0     1130.00     1127.69     21.07 o
  -4   6   0       94.05      109.86      8.17 o
  -3   6   0      576.80      560.96     14.02 o
  -2   6   0     1921.20     1823.33     23.22 o
  -1   6   0     1819.20     1785.38     22.08 o
   0   6   0      399.46      434.09     11.15 o
   1   6   0        2.32       -0.74      3.05 o
   2   6   0      889.62      886.99     20.55 o
   3   6   0      342.12      381.88     10.20 o
   4   6   0      288.22      317.72      6.49 o
   5   6   0      970.70      952.83     18.16 o
   6   6   0     3213.37     3487.63     66.76 o
   7   6   0       36.42       55.16      3.39 o
   8   6   0       33.76       39.23      3.35 o
   9   6   0      519.00      550.92      9.80 o
  10   6   0       63.70       65.24      4.66 o
  11   6   0      200.46      203.88      8.50 o
  12   6   0      248.72      263.37      9.14 o
  13   6   0      300.95      288.33     13.10 o
  14   6   0        2.35       -0.25      3.81 o
  15   6   0       93.93       93.39      7.26 o
  16   6   0      325.15      319.19     12.60 o
  17   6   0        2.17       -4.18      6.77 o
  18   6   0       62.44       69.19     14.77 o
 -11   7   0      215.78      207.67     21.43 o
 -10   7   0        5.84        5.77      9.66 o
  -9   7   0       43.87       50.31      8.27 o
  -8   7   0        5.01        1.01      5.30 o
  -7   7   0      407.12      429.18     29.37 o
  -6   7   0      128.38      129.21     11.11 o
  -5   7   0       17.22       16.45      5.68 o
  -4   7   0      130.78      139.25      9.79 o
  -3   7   0      101.78       95.32      7.96 o
  -2   7   0       26.03       21.10      4.91 o
  -1   7   0     1437.62     1425.73     21.45 o
   0   7   0     2936.93     3030.16     52.31 o
   1   7   0     1613.33     1733.81     22.54 o
   2   7   0       52.03       34.65      6.33 o
   3   7   0      896.19      945.27     16.22 o
   4   7   0      575.16      557.29     11.63 o
   5   7   0       65.54       88.19      6.24 o
   6   7   0       78.84       72.48      9.22 o
   7   7   0       18.87       26.07      5.00 o
   8   7   0      728.99      788.43      9.71 o
   9   7   0      681.44      736.44     21.21 o
  10   7   0      648.34      676.78     11.37 o
  11   7   0      507.10      512.30     12.99 o
  12   7   0       28.17       28.75      4.50 o
  13   7   0       39.52       43.72      5.19 o
  14   7   0       66.21       71.95      6.07 o
  15   7   0       18.73       13.06      5.12 o
  16   7   0       21.24       32.36      6.14 o
  17   7   0       74.36       73.69      9.36 o
  18   7   0      473.41      542.28     29.54 o
 -10   8   0        3.21       -6.33     10.33 o
  -9   8   0       50.64       73.96      9.53 o
  -8   8   0      293.47      300.24     24.60 o
  -7   8   0      110.66      118.41     10.54 o
  -6   8   0       24.90       29.56      6.91 o
  -5   8   0        7.14       12.09      5.57 o
  -4   8   0        2.51        2.51      4.75 o
  -3   8   0      145.78      161.12     19.38 o
  -2   8   0       39.01       33.90      6.20 o
  -1   8   0      536.00      499.83     14.59 o
   0   8   0      595.85      572.32     14.79 o
   1   8   0      100.53       91.84      7.34 o
   2   8   0       60.58       55.08      7.88 o
   3   8   0      142.56      128.60     10.77 o
   4   8   0      258.73      277.93     10.32 o
   5   8   0      885.03      872.87     16.99 o
   6   8   0      473.21      443.23     12.55 o
   7   8   0      654.62      679.03     15.55 o
   8   8   0     1865.02     1791.51     42.03 o
   9   8   0      102.55      103.72      4.38 o
  10   8   0      378.20      382.74     12.29 o
  11   8   0      415.66      422.94      9.56 o
  12   8   0      604.87      628.45     17.51 o
  13   8   0       74.16       82.86      6.30 o
  14   8   0       46.92       42.37      6.37 o
  15   8   0      525.67      499.69     17.43 o
  16   8   0      363.24      403.34     22.82 o
  17   8   0       54.94       59.95      8.95 o
  18   8   0       10.14       15.55     10.55 o
  -9   9   0       53.21       40.09     12.88 o
  -8   9   0       75.18       84.09     10.40 o
  -7   9   0        2.22        3.41      6.40 o
  -6   9   0       84.32       76.60      8.95 o
  -5   9   0       11.02       11.33      5.88 o
  -4   9   0      193.12      167.87     11.26 o
  -3   9   0       79.17       76.49      8.36 o
  -2   9   0       35.22       20.63      6.16 o
  -1   9   0     2239.19     2153.16     30.40 o
   0   9   0      384.98      371.60     11.19 o
   1   9   0      163.65      170.58      8.12 o
   2   9   0        7.91       -0.67      5.66 o
   3   9   0      172.14      166.91     12.99 o
   4   9   0      127.91      105.28     10.99 o
   5   9   0      305.07      289.03      7.47 o
   6   9   0       17.81       19.59      4.55 o
   7   9   0     1431.13     1413.60     23.00 o
   8   9   0     2576.07     2472.59     30.42 o
   9   9   0      175.36      175.06     10.04 o
  10   9   0      708.25      729.96     18.06 o
  11   9   0        0.91        1.52      7.16 o
  12   9   0        9.08       17.33      5.48 o
  13   9   0       91.09       93.59      8.58 o
  14   9   0       70.24       75.33      8.32 o
  15   9   0      270.34      283.68     14.29 o
  16   9   0      136.55      151.25     11.58 o
  17   9   0       27.54       26.40      7.80 o
  18   9   0       29.69       26.15      8.30 o
  -8  10   0        2.32        1.52      7.03 o
  -7  10   0        6.25       11.38      7.26 o
  -6  10   0      154.17      147.84     12.56 o
  -5  10   0       83.57       85.41      9.49 o
  -4  10   0      179.14      183.93     16.66 o
  -3  10   0      221.77      237.81     13.04 o
  -2  10   0       87.90       91.53      8.87 o
  -1  10   0      689.97      655.91     18.62 o
   0  10   0      593.53      572.72     14.16 o
   1  10   0      148.51      117.11     10.05 o
   2  10   0     1354.40     1298.11     34.09 o
   3  10   0      380.27      367.26     18.88 o
   4  10   0       14.33       24.77      7.55 o
   5  10   0      168.66      160.05      9.76 o
   6  10   0      790.83      783.58     18.41 o
   7  10   0      786.65      722.83     17.70 o
   8  10   0       54.02       36.39      6.27 o
   9  10   0      165.60      162.04     10.64 o
  10  10   0      554.29      568.78     16.99 o
  11  10   0      829.68      775.05     19.71 o
  12  10   0       10.07       11.89      5.36 o
  13  10   0      268.70      241.40     13.16 o
  14  10   0        3.96        0.33      5.34 o
  15  10   0      211.06      229.54     13.34 o
  16  10   0        6.36        4.60      7.83 o
  17  10   0       91.51       89.85     10.51 o
  18  10   0       53.95       50.79      9.16 o
  -7  11   0      113.54      142.77     12.91 o
  -6  11   0      254.29      279.15     16.38 o
  -5  11   0       78.32       80.88     10.01 o
  -4  11   0        0.17        1.85      6.20 o
  -3  11   0       41.02       43.90      8.28 o
  -2  11   0       19.09       20.21      6.44 o
  -1  11   0      234.25      241.93     12.92 o
   0  11   0        1.13       -3.99      3.99 o
   1  11   0      408.38      419.88     18.16 o
   2  11   0      584.05      493.77     16.61 o
   3  11   0      555.97      530.95     23.65 o
   4  11   0        3.58       -6.22      6.22 o
   5  11   0      194.11      191.90     15.44 o
   6  11   0       27.37       19.94      6.12 o
   7  11   0      183.82      185.57     11.38 o
   8  11   0       40.35       43.19      6.91 o
   9  11   0      262.57      238.33     11.98 o
  10  11   0      123.99      116.72      9.58 o
  11  11   0        1.57       -1.49      5.34 o
  12  11   0        4.57        4.13      5.12 o
  13  11   0       31.92       30.59      6.63 o
  14  11   0        3.74        2.50      5.80 o
  15  11   0        0.09       -3.13      5.48 o
  16  11   0       35.63       32.07      8.05 o
  17  11   0       25.84       29.53      8.16 o
  18  11   0        0.26       -2.05      6.85 o
  -5  12   0       11.64       18.21      7.93 o
  -4  12   0      223.26      247.41     15.33 o
  -3  12   0      114.57      115.67     11.39 o
  -2  12   0      256.15      252.21     11.99 o
  -1  12   0        5.88        5.24      5.76 o
   0  12   0       16.31       21.06      6.79 o
   1  12   0       92.76      110.04     10.09 o
   2  12   0        5.84        2.12      5.25 o
   3  12   0       62.12       49.60      7.38 o
   4  12   0       48.77       58.97     10.88 o
   5  12   0      391.49      353.71     20.43 o
   6  12   0       69.15       82.96     12.44 o
   7  12   0      108.58       89.96      8.75 o
   8  12   0       35.61       28.21      6.38 o
   9  12   0      188.64      198.51     12.00 o
  10  12   0      190.08      177.53     11.77 o
  11  12   0       61.50       46.22      7.62 o
  12  12   0      116.68      111.63     10.01 o
  13  12   0        0.72        4.16      6.08 o
  14  12   0       98.46       97.33      9.97 o
  15  12   0        0.68       -4.95      5.75 o
  16  12   0       24.76       22.18      7.73 o
  17  12   0      123.40      151.45     13.26 o
  -4  13   0       75.26       83.40      9.46 o
  -3  13   0       16.02       30.66      6.91 o
  -2  13   0       32.73       39.05      7.16 o
  -1  13   0      166.97      197.70     14.06 o
   0  13   0       33.27       30.41      7.72 o
   1  13   0      261.13      262.37     14.61 o
   2  13   0        0.96        1.09      5.67 o
   3  13   0        0.76        1.02      5.61 o
   4  13   0      299.86      277.06     14.09 o
   5  13   0      150.79      138.15     15.44 o
   6  13   0      173.33      139.71     16.21 o
   7  13   0       13.09       12.88      9.22 o
   8  13   0       33.44       30.10      9.55 o
   9  13   0        3.97        7.20      5.93 o
  10  13   0        5.76       10.25      6.35 o
  11  13   0      428.58      420.44     17.27 o
  12  13   0      108.34       92.23      9.46 o
  13  13   0        7.17        5.03      6.36 o
  14  13   0       38.73       37.84      9.38 o
  15  13   0        2.77       -2.17      6.59 o
  16  13   0      157.05      142.71     12.72 o
  17  13   0      229.80      239.20     15.89 o
  -2  14   0       52.15       60.32     10.44 o
  -1  14   0      265.64      246.17     15.70 o
   0  14   0       25.13       22.33      8.19 o
   1  14   0       73.92       78.10     10.13 o
   2  14   0       91.72      105.03     10.79 o
   3  14   0      246.77      232.15     18.99 o
   4  14   0      132.90      153.77     12.68 o
   5  14   0       46.85       51.42     12.44 o
   6  14   0      312.78      315.39     22.43 o
   7  14   0       85.40       95.95     14.33 o
   8  14   0       26.09       26.21     10.55 o
   9  14   0      142.95      132.82     16.32 o
  10  14   0      124.84      158.35     12.44 o
  11  14   0      359.81      344.85     16.80 o
  12  14   0      126.34      120.10     14.60 o
  13  14   0        6.68        9.41      7.13 o
  14  14   0       21.56       22.41      7.77 o
  15  14   0        0.62        0.56      6.98 o
  16  14   0       24.61       11.00      7.83 o
   0  15   0       68.31       76.05     11.34 o
   1  15   0      124.97      134.27     13.20 o
   2  15   0      166.59      175.96     14.01 o
   3  15   0       20.02       19.75      8.06 o
   4  15   0       24.36       21.79      7.68 o
   5  15   0       29.71       21.72      7.71 o
   6  15   0      259.04      253.87     20.99 o
   7  15   0       78.84       81.74     14.77 o
   8  15   0       12.37       13.44     10.11 o
   9  15   0      103.61      115.94     16.44 o
  10  15   0      362.14      365.48     25.10 o
  11  15   0        0.09        4.39      6.80 o
  12  15   0       11.71       17.70      8.03 o
  13  15   0       96.43      127.22     12.21 o
  14  15   0      113.86       90.49     11.30 o
  15  15   0       62.23       53.59     10.13 o
   3  16   0        6.05       -1.49      7.18 o
   4  16   0        2.59        5.77      7.81 o
   5  16   0        9.75        7.75      7.62 o
   6  16   0        2.33        7.65      7.14 o
   7  16   0        2.38        2.00     10.22 o
   8  16   0       43.80       40.20     12.66 o
   9  16   0        0.15       -5.55      9.77 o
  10  16   0      176.65      209.78     21.77 o
  11  16   0        0.87       -4.78      9.44 o
  12  16   0      192.98      187.68     21.32 o
  13  16   0        4.10        4.92      7.97 o
   7  17   0       85.00       95.82     12.28 o
   8  17   0       35.38       35.54     13.22 o
   9  17   0       78.53       96.84     17.32 o
 -12 -16   1       21.77       37.87     13.44 o
 -11 -16   1       33.37       32.54     12.88 o
 -10 -16   1        6.76        7.55     11.22 o
  -9 -16   1       67.42       53.75     13.44 o
  -8 -16   1        4.43        0.22     10.22 o
  -7 -16   1        9.41       10.44     10.55 o
  -6 -16   1        2.33        3.50      7.62 o
  -5 -16   1       29.38       23.89      8.44 o
  -4 -16   1        7.00        4.07      7.53 o
 -14 -15   1       10.10       16.01     13.33 o
 -13 -15   1        2.22       -1.80      7.14 o
 -12 -15   1       31.52       28.21      8.17 o
 -11 -15   1       41.09       41.39      9.18 o
 -10 -15   1       33.39       25.65     11.77 o
  -9 -15   1      272.54      265.86     21.54 o
  -8 -15   1       38.34       52.42     13.55 o
  -7 -15   1       73.99       63.52     13.88 o
  -6 -15   1        2.54       -4.55      8.44 o
  -5 -15   1      224.41      216.81     14.72 o
  -4 -15   1       81.08       73.10      9.93 o
  -3 -15   1       43.57       45.59      8.91 o
  -2 -15   1        3.25        3.59      7.27 o
  -1 -15   1      145.78      160.86     14.13 o
 -15 -14   1        4.84        2.69      7.03 o
 -14 -14   1       37.99       39.13      8.86 o
 -13 -14   1       32.00       21.14      7.88 o
 -12 -14   1      204.25      169.40     13.14 o
 -11 -14   1      397.15      399.57     17.94 o
 -10 -14   1       49.39       37.53      7.97 o
  -9 -14   1      527.45      492.18     19.26 o
  -8 -14   1      406.56      401.57     24.77 o
  -7 -14   1        3.12       10.66      9.55 o
  -6 -14   1       50.45       48.86     11.99 o
  -5 -14   1        9.79        6.33      8.88 o
  -4 -14   1      100.07      100.68     10.79 o
  -3 -14   1       14.46       15.13      7.22 o
  -2 -14   1       87.77      105.30     11.28 o
  -1 -14   1      183.00      183.45     14.12 o
   0 -14   1      145.35      127.03     12.20 o
   1 -14   1      206.84      220.52     15.74 o
 -16 -13   1      321.38      351.51     17.75 o
 -15 -13   1       20.12       19.51      7.87 o
 -14 -13   1       42.11       42.80      8.28 o
 -13 -13   1      135.66      127.28     11.39 o
 -12 -13   1       15.91       12.51      6.63 o
 -11 -13   1      325.06      309.02     15.59 o
 -10 -13   1      599.77      624.62     27.60 o
  -9 -13   1      434.55      421.56     17.09 o
  -8 -13   1      790.63      781.51     22.13 o
  -7 -13   1       64.47       42.64     11.33 o
  -6 -13   1      120.91      111.05     14.44 o
  -5 -13   1     1103.84     1078.23     35.87 o
  -4 -13   1      689.98      694.76     29.87 o
  -3 -13   1       79.43       78.41      9.25 o
  -2 -13   1      157.32      143.26     12.17 o
  -1 -13   1      318.01      306.97     15.78 o
   0 -13   1       19.00       21.70      7.33 o
   1 -13   1       87.18      102.25     11.19 o
   2 -13   1       61.33       63.90      8.09 o
   3 -13   1        6.82       -0.90      5.56 o
 -17 -12   1        6.63        7.03      7.49 o
 -16 -12   1        6.22        5.46      7.10 o
 -15 -12   1       37.15       37.38      8.21 o
 -14 -12   1      270.00      256.53     16.49 o
 -13 -12   1       11.47       19.93      6.99 o
 -12 -12   1        0.75       -0.66      5.69 o
 -11 -12   1       63.50       65.63      8.52 o
 -10 -12   1      360.73      435.84     16.69 o
  -9 -12   1      263.47      264.92     17.77 o
  -8 -12   1       24.29       19.46      6.32 o
  -7 -12   1        0.56       -2.33      4.83 o
  -6 -12   1      130.88      146.59     14.88 o
  -5 -12   1      313.99      308.62     20.32 o
  -4 -12   1       36.07       26.99      9.33 o
  -3 -12   1       39.41       33.98      9.55 o
  -2 -12   1      156.78      135.74     10.64 o
  -1 -12   1       56.95       67.62      8.95 o
   0 -12   1        9.46       -1.35      5.69 o
   1 -12   1       62.41       61.20      7.22 o
   2 -12   1      211.27      198.57     11.49 o
   3 -12   1        1.30        0.35      6.55 o
   4 -12   1       43.48       44.25      9.23 o
   5 -12   1      131.28      147.71     13.51 o
 -17 -11   1      121.36      135.67     12.21 o
 -16 -11   1        8.99        2.78      6.85 o
 -15 -11   1       21.34       27.75      7.21 o
 -14 -11   1      118.85      109.50     10.25 o
 -13 -11   1       22.28       21.62      6.75 o
 -12 -11   1      229.43      232.20     13.07 o
 -11 -11   1     2027.25     1935.00     39.37 o
 -10 -11   1      409.23      380.63     15.03 o
  -9 -11   1      142.78      115.12      9.54 o
  -8 -11   1       46.33       45.74      7.22 o
  -7 -11   1      779.64      683.79     19.27 o
  -6 -11   1      568.28      531.31     16.77 o
  -5 -11   1      213.05      193.68     15.55 o
  -4 -11   1        7.37        1.44      6.89 o
  -3 -11   1      667.21      669.44     26.54 o
  -2 -11   1       22.18       10.75      5.61 o
  -1 -11   1        5.21       11.42      5.64 o
   0 -11   1       94.07       91.13      7.45 o
   1 -11   1       57.08       54.86      7.15 o
   2 -11   1      526.59      488.21     18.11 o
   3 -11   1       43.48       61.78      9.01 o
   4 -11   1       71.02       77.22      9.66 o
   5 -11   1       84.02       93.57     10.79 o
   6 -11   1        3.02        1.00      6.60 o
 -18 -10   1       68.39       75.83     12.94 o
 -17 -10   1       21.05       20.52      7.67 o
 -16 -10   1       89.37       81.95      9.61 o
 -15 -10   1       38.48       39.38      7.81 o
 -14 -10   1       22.83       13.94      6.36 o
 -13 -10   1        9.16       13.02      5.96 o
 -12 -10   1       25.31       27.14      6.24 o
 -11 -10   1      316.09      271.62     13.11 o
 -10 -10   1       12.41       11.72      5.77 o
  -9 -10   1      132.05       97.20     14.33 o
  -8 -10   1      371.41      337.51     13.47 o
  -7 -10   1      367.43      359.29     20.05 o
  -6 -10   1       37.83       37.66      6.01 o
  -5 -10   1        1.14       -0.56      4.32 o
  -4 -10   1      165.44      147.48     13.44 o
  -3 -10   1        6.40        0.22      6.00 o
  -2 -10   1       20.33       20.88      8.11 o
  -1 -10   1      185.40      157.90     11.61 o
   0 -10   1     2462.17     2343.53     27.49 o
   1 -10   1     1504.44     1444.18     32.21 o
   2 -10   1      237.31      232.54     12.87 o
   3 -10   1      108.03      122.43     10.40 o
   4 -10   1      234.60      223.02     14.10 o
   5 -10   1        8.68       -2.70      5.99 o
   6 -10   1        1.51        0.46      6.71 o
   7 -10   1        1.58       -3.72      6.88 o
 -18  -9   1       44.35       35.77      8.81 o
 -17  -9   1      212.68      208.55     13.86 o
 -16  -9   1       54.92       52.29      8.47 o
 -15  -9   1       50.92       50.37      8.13 o
 -14  -9   1        0.00       -1.11      5.18 o
 -13  -9   1       41.97       48.54      7.30 o
 -12  -9   1      234.60      232.76     12.09 o
 -11  -9   1     1263.06     1113.15     22.55 o
 -10  -9   1     1075.83      974.41     29.65 o
  -9  -9   1       34.78       26.10      5.97 o
  -8  -9   1      129.13      123.02      8.99 o
  -7  -9   1      173.00      166.80      9.85 o
  -6  -9   1      522.12      495.10     14.14 o
  -5  -9   1      317.05      297.53     11.85 o
  -4  -9   1      389.66      383.61     12.91 o
  -3  -9   1        4.91       -3.66      5.00 o
  -2  -9   1      630.37      653.78     23.43 o
  -1  -9   1     1200.04     1188.12     22.46 o
   0  -9   1     1031.07      956.48     26.71 o
   1  -9   1      475.18      507.34     15.87 o
   2  -9   1     1681.86     1566.62     29.48 o
   3  -9   1        0.16       -1.55      4.70 o
   4  -9   1       24.69       25.78      6.63 o
   5  -9   1       24.87       17.27      6.60 o
   6  -9   1        0.16       -5.39      5.39 o
   7  -9   1       53.27       73.03      9.15 o
   8  -9   1       18.09       11.87     10.49 o
   9  -9   1        2.40        1.22     10.55 o
 -18  -8   1      130.72      136.00     12.09 o
 -17  -8   1       22.31       14.57      7.33 o
 -16  -8   1      106.05      130.89     11.36 o
 -15  -8   1        0.83       -5.28      5.28 o
 -14  -8   1      284.81      258.65     13.07 o
 -13  -8   1       26.94       18.81      4.07 o
 -12  -8   1       30.39       36.93      4.54 o
 -11  -8   1      104.30       92.72      5.75 o
 -10  -8   1       62.80       62.83      5.83 o
  -9  -8   1      296.25      301.11      8.91 o
  -8  -8   1       32.82       31.06      3.39 o
  -7  -8   1      263.23      236.64     10.15 o
  -6  -8   1      147.82      113.78      4.67 o
  -5  -8   1      231.06      264.05      7.99 o
  -4  -8   1     1713.59     1752.53     31.76 o
  -3  -8   1       40.40       30.42      5.00 o
  -2  -8   1      665.39      679.21     22.43 o
  -1  -8   1       67.84       66.62      6.28 o
   0  -8   1       91.72       92.80      7.73 o
   1  -8   1       30.10       21.27      5.03 o
   2  -8   1        4.03       -1.05      4.33 o
   3  -8   1       12.11        8.00      5.25 o
   4  -8   1      338.24      303.41     13.16 o
   5  -8   1       79.65       58.23      7.72 o
   6  -8   1        2.43       -2.75      4.78 o
   7  -8   1        9.57        4.73      5.71 o
   8  -8   1        0.47        6.52      6.04 o
   9  -8   1      202.99      240.43     22.54 o
  10  -8   1       59.34       67.41     14.88 o
 -18  -7   1       18.61       14.55      7.61 o
 -17  -7   1       23.76       14.37      7.23 o
 -16  -7   1       95.51      102.44     10.13 o
 -15  -7   1      381.18      378.56     16.39 o
 -14  -7   1      239.00      248.25      9.82 o
 -13  -7   1      261.19      208.40      8.86 o
 -12  -7   1      666.95      581.35     12.35 o
 -11  -7   1     1763.67     1654.78     24.31 o
 -10  -7   1     1194.89     1226.99     15.13 o
  -9  -7   1       95.55      105.88      5.40 o
  -8  -7   1      182.50      209.59      5.90 o
  -7  -7   1      576.30      608.92     11.26 o
  -6  -7   1       38.92       31.40      2.78 o
  -5  -7   1     1184.91     1259.01     19.15 o
  -4  -7   1     2444.21     2432.21     26.05 o
  -3  -7   1       13.60        9.21      3.49 o
  -2  -7   1       80.10       81.85      6.28 o
  -1  -7   1       54.22       62.01      5.54 o
   0  -7   1      128.12      159.03     12.66 o
   1  -7   1      932.02      879.51     17.36 o
   2  -7   1       40.91       39.01      5.69 o
   3  -7   1       40.85       28.85      5.69 o
   4  -7   1       57.28       46.51      6.59 o
   5  -7   1      364.06      381.48     14.01 o
   6  -7   1      126.04       99.76      8.77 o
   7  -7   1        0.45        0.26      5.28 o
   8  -7   1      104.76       93.42      9.38 o
   9  -7   1      193.39      215.11     13.35 o
  10  -7   1       30.22       41.87     13.22 o
  11  -7   1      215.02      227.44     23.32 o
 -18  -6   1       37.79       35.09     12.66 o
 -17  -6   1      240.53      257.30     11.91 o
 -16  -6   1      468.22      501.61     14.50 o
 -15  -6   1      117.42      120.25      8.46 o
 -14  -6   1        5.09        4.35      4.02 o
 -13  -6   1      128.89      126.77      7.70 o
 -12  -6   1      428.79      417.90     11.08 o
 -11  -6   1      526.42      509.82     11.31 o
 -10  -6   1      208.53      216.73      7.64 o
  -9  -6   1      363.85      357.46      8.40 o
  -8  -6   1      275.70      250.04      6.65 o
  -7  -6   1      331.56      287.09      6.38 o
  -6  -6   1      539.75      624.62     13.31 o
  -5  -6   1     2448.70     2576.33     51.79 o
  -4  -6   1     2589.44     2776.80     44.14 o
  -3  -6   1     1251.94     1214.70     24.27 o
  -2  -6   1      478.58      455.88     20.43 o
  -1  -6   1      170.22      195.79     11.22 o
   0  -6   1      766.91      755.95     20.88 o
   1  -6   1     1128.63     1129.01     18.04 o
   2  -6   1      859.95      896.37     16.80 o
   3  -6   1     1184.90     1179.58     20.71 o
   4  -6   1     2404.17     2400.75     29.01 o
   5  -6   1     1201.43     1152.57     30.15 o
   6  -6   1       25.24       26.99      8.22 o
   7  -6   1      312.23      376.26     14.41 o
   8  -6   1      221.56      225.37     11.94 o
   9  -6   1       40.26       37.23      7.19 o
  10  -6   1        9.62        1.89      8.66 o
  11  -6   1        0.08        1.33      9.11 o
  12  -6   1      166.24      182.46     20.77 o
 -18  -5   1        0.01       -3.60      7.29 o
 -17  -5   1       51.66       56.88      7.26 o
 -16  -5   1        3.52        2.13      4.88 o
 -15  -5   1       39.39       50.57      6.10 o
 -14  -5   1       10.78        9.74      4.42 o
 -13  -5   1       91.79       86.46      6.40 o
 -12  -5   1     1325.81     1319.71     18.21 o
 -11  -5   1        1.70       -2.40      3.25 o
 -10  -5   1        0.09        1.11      3.04 o
  -9  -5   1       49.57       57.20      4.74 o
  -8  -5   1        0.75        6.96      2.56 o
  -7  -5   1      121.50      135.84      4.98 o
  -6  -5   1      493.59      592.63      8.20 o
  -5  -5   1       17.31       18.41      1.73 o
  -4  -5   1        7.25        4.11      1.33 o
  -3  -5   1     2328.56     2414.69     34.28 o
  -2  -5   1     1088.24     1022.23     14.56 o
  -1  -5   1      226.69      210.50      8.94 o
   0  -5   1     1580.83     1607.29     27.32 o
   1  -5   1      818.25      952.50     25.10 o
   2  -5   1      573.95      583.63     13.77 o
   3  -5   1     1238.05     1112.37     17.79 o
   4  -5   1     1919.40     1904.05     23.94 o
   5  -5   1       56.37       59.89      6.45 o
   6  -5   1     1995.56     1976.11     26.81 o
   7  -5   1      793.61      811.87     18.61 o
   8  -5   1      122.94      140.33      9.61 o
   9  -5   1       16.11       14.68      5.49 o
  10  -5   1      293.29      321.83     14.25 o
  11  -5   1       83.86       81.07     13.88 o
  12  -5   1        0.20        2.78     10.22 o
  13  -5   1      117.17      114.39     17.44 o
 -17  -4   1        4.01       -5.94      6.59 o
 -16  -4   1       52.64       61.08      6.86 o
 -15  -4   1        5.68        1.90      4.55 o
 -14  -4   1       49.35       40.30      5.74 o
 -13  -4   1        1.05       -0.08      3.70 o
 -12  -4   1        3.69        1.20      3.63 o
 -11  -4   1        1.45       -3.21      3.21 o
 -10  -4   1      453.61      434.23     10.06 o
  -9  -4   1     2267.53     2250.01     27.87 o
  -8  -4   1      437.10      503.19      9.21 o
  -7  -4   1        0.79        1.86      2.20 o
  -6  -4   1     1541.46     1570.28     13.40 o
  -5  -4   1     7379.13     7692.80     40.77 o
  -4  -4   1     1551.80     1789.19     47.81 o
  -3  -4   1      657.81      846.13     11.62 o
  -2  -4   1     6981.59     6990.07    115.92 o
  -1  -4   1        0.29        1.41      2.26 o
   0  -4   1      190.08      241.43     10.33 o
   1  -4   1      511.84      470.85      9.91 o
   2  -4   1      548.59      571.64     11.33 o
   3  -4   1      177.48      144.42      6.88 o
   4  -4   1       21.98       23.34      4.12 o
   5  -4   1      194.60      192.64     12.66 o
   6  -4   1     1356.39     1368.02     26.10 o
   7  -4   1     1794.65     1694.31     24.30 o
   8  -4   1       37.47       35.75      6.02 o
   9  -4   1       12.15       10.46      5.66 o
  10  -4   1       54.21       52.95      7.09 o
  11  -4   1       39.92       32.09     11.22 o
  12  -4   1        1.47        1.67      8.88 o
  13  -4   1      149.92      132.04     17.44 o
 -17  -3   1       10.26        4.17      7.88 o
 -16  -3   1       21.85       20.77      5.77 o
 -15  -3   1       23.78       23.56      5.59 o
 -14  -3   1      130.10      137.14      8.46 o
 -13  -3   1      116.65      118.00      9.49 o
 -12  -3   1      192.94      152.98      9.89 o
 -11  -3   1     1603.99     1575.35     29.04 o
 -10  -3   1      672.87      722.04     15.59 o
  -9  -3   1      556.24      577.11     32.09 o
  -8  -3   1      336.04      308.94      9.34 o
  -7  -3   1     2617.61     2633.55     36.72 o
  -6  -3   1     9140.99     9640.39     61.96 o
  -5  -3   1     1720.93     1866.67     18.05 o
  -4  -3   1      119.75      106.38      3.70 o
  -3  -3   1      866.05      785.35     10.92 o
  -2  -3   1     6865.94     7054.31     91.26 o
  -1  -3   1     4733.22     4796.68     77.53 o
   0  -3   1    11142.14    11208.25    534.45 o
   1  -3   1        9.06       31.32      4.55 o
   2  -3   1     2765.75     2851.04     68.69 o
   3  -3   1      871.26      879.40     27.43 o
   4  -3   1      324.54      314.39      8.98 o
   5  -3   1      688.73      699.24     13.41 o
   6  -3   1        0.85       -2.84      3.29 o
   7  -3   1      222.31      228.99     10.05 o
   8  -3   1      119.87      115.87     11.66 o
   9  -3   1      100.55       94.36      8.13 o
  10  -3   1        1.45       -0.64      4.50 o
  11  -3   1       42.24       28.53      6.24 o
  12  -3   1       33.76       26.88     10.99 o
  13  -3   1       48.15       51.53     12.77 o
  14  -3   1       78.24       80.96     15.77 o
 -17  -2   1        1.81        0.88      7.29 o
 -16  -2   1       74.18       73.95      9.97 o
 -15  -2   1       76.19       86.75      8.99 o
 -14  -2   1       90.96       91.34      8.63 o
 -13  -2   1        0.95       -3.83      4.40 o
 -12  -2   1      122.72      153.39      9.85 o
 -11  -2   1      161.70      143.96      8.87 o
 -10  -2   1        6.13        1.90      3.85 o
  -9  -2   1       34.70       46.29      4.91 o
  -8  -2   1      481.84      492.77     18.88 o
  -7  -2   1       49.30       72.80      5.38 o
  -6  -2   1      126.39      115.15      6.39 o
  -5  -2   1      140.48      168.18      5.91 o
  -4  -2   1    10631.32    10220.31     99.71 o
  -3  -2   1     8479.82     8819.92     81.12 o
  -2  -2   1    11171.95    11542.14     70.59 o
  -1  -2   1    18833.54    18673.65    228.32 o
   0  -2   1     1061.16     1230.76     17.94 o
   1  -2   1    13706.81    14229.73    111.72 o
   2  -2   1      710.14      782.21     34.76 o
   3  -2   1     1053.81     1107.93     49.47 o
   4  -2   1      220.40      260.76      9.77 o
   5  -2   1     1358.85     1469.49     57.36 o
   6  -2   1      453.29      492.53     26.54 o
   7  -2   1        7.18        2.73      3.37 o
   8  -2   1      954.05      908.47     20.32 o
   9  -2   1       79.84       91.70      7.69 o
  10  -2   1       17.13       15.80      4.91 o
  11  -2   1      657.28      669.50     29.87 o
  12  -2   1      235.05      209.00     19.21 o
  13  -2   1       17.25       14.44      9.66 o
  14  -2   1       17.32        6.33      9.88 o
  15  -2   1       15.91       11.33     10.77 o
 -16  -1   1       16.02       23.43     11.33 o
 -15  -1   1       37.74       34.43      7.40 o
 -14  -1   1       15.42        9.49      5.80 o
 -13  -1   1      174.10      163.90     10.69 o
 -12  -1   1      807.60      792.92     18.65 o
 -11  -1   1      743.54      719.42     26.76 o
 -10  -1   1      127.19      113.08      7.95 o
  -9  -1   1      343.64      336.64     11.61 o
  -8  -1   1      157.38      184.21     12.66 o
  -7  -1   1       52.36       56.35      4.63 o
  -6  -1   1      303.73      255.57      7.54 o
  -5  -1   1      581.61      623.38     16.94 o
  -4  -1   1     3596.67     3872.36     46.64 o
  -3  -1   1    13939.02    14168.41    203.25 o
  -2  -1   1      901.58      991.89      8.56 o
  -1  -1   1     1248.33     1172.12      6.08 o
   0  -1   1      410.48      504.52     12.78 o
   1  -1   1     2397.13     2797.58     33.38 o
   2  -1   1     2988.18     3147.67     72.89 o
   3  -1   1      364.01      352.33     18.71 o
   4  -1   1      143.21      181.16      5.89 o
   5  -1   1      185.58      203.12      6.77 o
   6  -1   1       80.54      102.56      6.55 o
   7  -1   1       42.28       64.71      5.40 o
   8  -1   1      245.55      245.41      9.15 o
   9  -1   1       81.42       66.82      6.13 o
  10  -1   1      992.86      977.10     23.10 o
  11  -1   1      464.77      468.36     14.25 o
  12  -1   1      281.01      283.75     12.66 o
  13  -1   1       42.82       29.43     10.55 o
  14  -1   1        2.76       -7.55      8.22 o
  15  -1   1       36.19       16.88     11.66 o
 -16   0   1       11.34       15.21     10.99 o
 -15   0   1       30.33       23.99     10.99 o
 -14   0   1       19.72       23.58      6.58 o
 -13   0   1        2.24        4.23      5.01 o
 -12   0   1      259.64      231.90     11.18 o
 -11   0   1        2.74        3.70      4.13 o
 -10   0   1      135.53      128.40      8.61 o
  -9   0   1     1827.45     1788.23     23.27 o
  -8   0   1      752.32      769.48     14.73 o
  -7   0   1      127.46      113.08      6.38 o
  -6   0   1      358.43      438.09      9.85 o
  -5   0   1     3193.09     3318.16    125.21 o
  -4   0   1     3863.10     4290.52     63.80 o
  -3   0   1     1710.41     1590.34     13.10 o
  -2   0   1     2118.64     2204.34     36.05 o
  -1   0   1     2227.74     2597.26     17.14 o
   0   0   1     2014.75     1549.59    182.09 o
   1   0   1     1693.88     1913.32     22.65 o
   2   0   1     2006.95     2027.51     45.86 o
   3   0   1     1074.58      990.39     19.47 o
   4   0   1      139.28      121.67      4.68 o
   5   0   1       17.09       10.24      2.50 o
   6   0   1      101.85      106.84      5.50 o
   7   0   1        3.59        0.19      2.67 o
   8   0   1      175.83      165.01     10.44 o
   9   0   1      181.06      147.92      7.79 o
  10   0   1      581.13      590.28     14.35 o
  11   0   1      199.02      189.05      9.84 o
  12   0   1      145.44      153.28      9.58 o
  13   0   1      149.45      134.50      9.75 o
  14   0   1        0.28        5.44      9.33 o
  15   0   1       20.46        5.89      9.99 o
  16   0   1        4.26       -2.67      9.44 o
 -15   1   1       65.03       55.53     13.66 o
 -14   1   1        3.53       -0.94      5.58 o
 -13   1   1       12.45       10.75      5.93 o
 -12   1   1      140.50      148.73     10.16 o
 -11   1   1       23.90       22.97      5.76 o
 -10   1   1      170.82      161.22      9.67 o
  -9   1   1      110.56      102.89      7.73 o
  -8   1   1      626.30      616.45     14.01 o
  -7   1   1      158.19      172.88      7.73 o
  -6   1   1      214.26      212.75      7.93 o
  -5   1   1       18.63       11.50      2.86 o
  -4   1   1      205.76      203.02      6.20 o
  -3   1   1     5548.05     5479.95    266.42 o
  -2   1   1     3029.96     3028.35    173.08 o
  -1   1   1       93.58       96.88      3.92 o
   0   1   1     3454.45     2510.56    207.75 o
   1   1   1    12881.22    13852.03    498.13 o
   2   1   1        3.16       20.80      4.57 o
   3   1   1      706.57      832.54     12.66 o
   4   1   1     1530.48     1819.41     33.27 o
   5   1   1       73.19      132.46      9.05 o
   6   1   1       38.05       62.58      4.35 o
   7   1   1      347.95      422.51      9.47 o
   8   1   1        0.04        1.88      2.99 o
   9   1   1       16.60       21.23      4.11 o
  10   1   1      238.06      251.86      9.95 o
  11   1   1     1301.47     1300.65     26.65 o
  12   1   1      216.02      207.70     15.71 o
  13   1   1        0.01        2.29      4.79 o
  14   1   1       16.50       15.21      9.22 o
  15   1   1       87.28       72.41     13.88 o
  16   1   1        3.69        1.55      9.33 o
 -15   2   1      219.15      225.22     21.77 o
 -14   2   1       27.37       43.98     12.55 o
 -13   2   1       60.41       62.85      8.88 o
 -12   2   1       53.28       65.41      7.67 o
 -11   2   1      272.84      247.81     12.06 o
 -10   2   1      485.54      479.46     14.53 o
  -9   2   1      145.42      132.26      8.85 o
  -8   2   1      833.99      808.83     16.45 o
  -7   2   1     1227.83     1154.43     22.32 o
  -6   2   1      780.62      922.95     15.34 o
  -5   2   1     5967.84     6595.29    164.75 o
  -4   2   1     2380.04     2389.26    110.55 o
  -3   2   1     3545.54     3264.72    183.74 o
  -2   2   1     1567.42     1695.13     93.12 o
  -1   2   1        0.09        8.77      3.50 o
   0   2   1       72.91       70.80      2.35 o
   1   2   1     2846.52     2785.03     17.60 o
   2   2   1       57.11       44.58      1.28 o
   3   2   1     6684.86     7293.55     58.07 o
   4   2   1       58.29       65.99      4.39 o
   5   2   1        1.85       -0.58      1.89 o
   6   2   1      103.32      126.74      5.39 o
   7   2   1      145.96      202.19     10.11 o
   8   2   1      221.46      227.22      7.84 o
   9   2   1      441.59      490.63     11.71 o
  10   2   1     2665.73     2755.07     28.14 o
  11   2   1       47.82       66.47      6.59 o
  12   2   1      485.10      480.97     14.20 o
  13   2   1      104.31      102.80      8.68 o
  14   2   1        0.00       -3.86      4.43 o
  15   2   1      148.88      140.59     16.32 o
  16   2   1      190.96      201.23     19.32 o
  17   2   1       11.68       -1.55      9.22 o
 -14   3   1       12.74       10.55     10.33 o
 -13   3   1      308.67      329.31     15.27 o
 -12   3   1      188.48      187.32     11.65 o
 -11   3   1      734.88      716.96     44.09 o
 -10   3   1      176.65      167.28     10.62 o
  -9   3   1     1060.02     1044.46     20.63 o
  -8   3   1     1028.67     1000.58     19.11 o
  -7   3   1      538.34      507.38     13.28 o
  -6   3   1      349.29      368.63     14.71 o
  -5   3   1     6603.87     6913.49    139.15 o
  -4   3   1      279.89      275.06     10.38 o
  -3   3   1     1292.69     1506.23     66.30 o
  -2   3   1      445.75      414.61     14.27 o
  -1   3   1     2017.04     1978.29     55.31 o
   0   3   1     2398.24     2477.96    110.05 o
   1   3   1      153.95      162.81      7.11 o
   2   3   1      769.72      951.23     36.98 o
   3   3   1     1060.31      906.52     19.03 o
   4   3   1     2182.61     2382.16     17.70 o
   5   3   1     2691.38     3077.62     80.51 o
   6   3   1     2527.35     2876.69    124.10 o
   7   3   1      163.28      171.73      6.67 o
   8   3   1      227.69      215.39      7.83 o
   9   3   1       26.75       28.38      4.19 o
  10   3   1        5.27        4.56      3.86 o
  11   3   1      270.66      268.67     10.48 o
  12   3   1      667.24      678.56     16.99 o
  13   3   1        1.83       -0.36      4.21 o
  14   3   1       79.27       92.00      8.54 o
  15   3   1      308.44      273.53     20.21 o
  16   3   1       85.70       73.18     14.21 o
  17   3   1       18.77       18.99     10.66 o
 -14   4   1        3.63       -2.22     10.55 o
 -13   4   1      321.28      371.25     25.76 o
 -12   4   1      208.92      196.45     12.56 o
 -11   4   1      114.31      141.62     13.88 o
 -10   4   1      166.54      201.72     12.72 o
  -9   4   1      843.96      838.05     23.77 o
  -8   4   1      414.34      409.39     13.76 o
  -7   4   1       26.22       23.83      5.31 o
  -6   4   1       16.68       16.20      4.36 o
  -5   4   1      881.87      846.86     18.88 o
  -4   4   1      590.96      589.77     12.71 o
  -3   4   1     1680.47     1804.76     55.03 o
  -2   4   1     1269.52     1383.68     76.13 o
  -1   4   1      831.72      843.31     44.53 o
   0   4   1     4055.41     4070.31    111.78 o
   1   4   1      843.52      844.01     16.21 o
   2   4   1     1658.65     1675.31     70.35 o
   3   4   1      103.73      126.77      5.30 o
   4   4   1     5885.56     6665.57     38.72 o
   5   4   1     1115.45     1153.84     45.81 o
   6   4   1     3870.12     4282.27     86.51 o
   7   4   1      369.47      396.69     10.05 o
   8   4   1       29.01       22.67      3.60 o
   9   4   1       45.17       47.37      4.68 o
  10   4   1       41.07       47.05      5.08 o
  11   4   1        0.87       -1.61      3.79 o
  12   4   1      979.41      946.23     50.36 o
  13   4   1       56.38       48.82      8.27 o
  14   4   1      147.89      154.73     10.24 o
  15   4   1       11.47       11.58      5.87 o
  16   4   1       54.82       67.97     12.88 o
  17   4   1       25.71       20.88     10.66 o
  18   4   1      133.30      138.48     18.10 o
 -13   5   1        0.06        4.33     10.33 o
 -12   5   1      253.71      265.42     21.66 o
 -11   5   1       20.18       28.78      7.16 o
 -10   5   1       24.44       32.73      6.94 o
  -9   5   1       33.55       42.05      6.75 o
  -8   5   1       42.08       36.91      6.20 o
  -7   5   1      138.52      111.71      8.90 o
  -6   5   1      401.34      365.18     18.38 o
  -5   5   1      125.76      128.92      8.51 o
  -4   5   1       18.17        9.77      3.85 o
  -3   5   1       16.47       28.39      4.35 o
  -2   5   1      648.48      741.21     23.93 o
  -1   5   1     2634.86     2812.38     92.40 o
   0   5   1     7768.84     8215.54    432.50 o
   1   5   1      736.39      606.58     15.77 o
   2   5   1     1610.27     1576.75     24.10 o
   3   5   1      533.99      578.60     10.44 o
   4   5   1       23.51       16.41      3.55 o
   5   5   1     4852.24     4851.83    158.92 o
   6   5   1     4748.95     4963.42    113.16 o
   7   5   1      259.43      278.36      8.62 o
   8   5   1      114.59      164.91     12.38 o
   9   5   1       10.15        9.99      3.60 o
  10   5   1     1095.51     1121.77     18.65 o
  11   5   1      379.14      360.42     15.77 o
  12   5   1      101.73       95.40      8.01 o
  13   5   1       40.50       31.06      6.06 o
  14   5   1      234.74      258.19     12.09 o
  15   5   1       29.05       27.11      6.64 o
  16   5   1        0.96       -1.67      8.77 o
  17   5   1        0.40        4.11      9.66 o
  18   5   1        3.10       -2.61      8.22 o
 -12   6   1       16.15       15.66     11.77 o
 -11   6   1       22.16       25.61     12.33 o
 -10   6   1        0.75       -0.39      5.64 o
  -9   6   1      250.49      239.61     12.98 o
  -8   6   1      223.68      210.44     12.06 o
  -7   6   1      782.58      767.26     19.27 o
  -6   6   1      921.32      901.52     19.81 o
  -5   6   1        7.79        3.39      4.48 o
  -4   6   1      983.13      961.33     18.50 o
  -3   6   1      210.21      160.87      9.94 o
  -2   6   1     1043.57     1158.11     26.54 o
  -1   6   1      958.20      939.93     16.16 o
   0   6   1     2141.71     1968.92     51.97 o
   1   6   1        2.50       -1.42      2.09 o
   2   6   1     1962.76     2013.42     29.87 o
   3   6   1      610.23      596.45      9.14 o
   4   6   1        6.98       11.02      3.55 o
   5   6   1       21.06       31.76      3.91 o
   6   6   1       53.49       54.19      4.88 o
   7   6   1       66.73       70.59      3.80 o
   8   6   1      390.29      415.81      7.78 o
   9   6   1      145.88      127.50      7.66 o
  10   6   1      155.10      150.07      8.57 o
  11   6   1      272.94      274.88     10.82 o
  12   6   1     1060.28     1042.05     38.48 o
  13   6   1        1.36       -2.36      4.62 o
  14   6   1      132.00      122.50     11.38 o
  15   6   1       10.44        4.05      5.41 o
  16   6   1      221.05      214.26     10.44 o
  17   6   1        2.04       -2.57      6.47 o
  18   6   1       80.39       75.09     10.54 o
 -11   7   1        1.20        0.33      9.77 o
 -10   7   1      141.97      134.20     11.86 o
  -9   7   1      209.69      232.73     13.33 o
  -8   7   1      320.90      331.18     14.70 o
  -7   7   1      278.63      259.28     13.06 o
  -6   7   1      183.61      188.67     11.11 o
  -5   7   1     1007.26      938.09     23.93 o
  -4   7   1     1545.37     1489.42     24.27 o
  -3   7   1      315.15      268.92     11.23 o
  -2   7   1       88.32       85.88      7.18 o
  -1   7   1     1649.36     1657.19     22.76 o
   0   7   1     3622.66     3679.43    105.00 o
   1   7   1      306.90      307.35      8.42 o
   2   7   1      143.57      141.71     10.33 o
   3   7   1      131.72      115.58      5.01 o
   4   7   1      500.24      530.95     13.77 o
   5   7   1       10.38       10.61      3.72 o
   6   7   1     1497.96     1570.94     55.97 o
   7   7   1      372.73      436.52     20.49 o
   8   7   1     2257.05     2344.77     47.80 o
   9   7   1      210.82      216.30      6.43 o
  10   7   1      523.24      568.03     10.83 o
  11   7   1      449.82      477.58     13.47 o
  12   7   1      232.94      186.75      8.08 o
  13   7   1       80.50       77.35      6.01 o
  14   7   1       41.63       28.05      4.84 o
  15   7   1        2.79       -1.36      4.09 o
  16   7   1      222.30      207.99     10.12 o
  17   7   1        4.68        0.33      9.88 o
  18   7   1        1.82       -7.66     10.22 o
 -10   8   1      221.55      259.07     15.77 o
  -9   8   1      184.99      194.21     13.36 o
  -8   8   1       77.67       87.19      9.88 o
  -7   8   1        3.32       -4.41      5.25 o
  -6   8   1       12.68       19.51      6.12 o
  -5   8   1      339.76      324.83     13.77 o
  -4   8   1      560.58      519.47     16.16 o
  -3   8   1       59.97       57.62      7.14 o
  -2   8   1     1703.45     1643.08     45.37 o
  -1   8   1     2470.93     2450.24     49.53 o
   0   8   1      195.91      228.96      9.97 o
   1   8   1     1194.18     1115.69     21.93 o
   2   8   1      167.79      181.24     12.22 o
   3   8   1       12.80       10.99      5.33 o
   4   8   1      675.03      754.85      9.86 o
   5   8   1        5.65        5.25      3.42 o
   6   8   1       14.15        8.88      3.79 o
   7   8   1      157.30      162.70      8.56 o
   8   8   1        1.60        2.16      3.71 o
   9   8   1      209.08      202.25      5.27 o
  10   8   1     2519.31     2711.97     83.56 o
  11   8   1     1592.01     1646.11     39.80 o
  12   8   1      151.77      129.50      6.89 o
  13   8   1      230.60      212.63      8.63 o
  14   8   1        0.96        2.24      3.74 o
  15   8   1      135.86      156.21     12.72 o
  16   8   1      580.25      632.91     19.55 o
  17   8   1      156.01      160.71     12.07 o
  18   8   1      157.92      169.36     20.10 o
  -9   9   1      224.98      238.69     23.77 o
  -8   9   1       85.52       94.45     11.16 o
  -7   9   1        5.33        0.84      5.73 o
  -6   9   1        0.04       -5.25      5.25 o
  -5   9   1        3.94        6.88      5.76 o
  -4   9   1      592.08      595.00     18.11 o
  -3   9   1      315.97      321.64     13.74 o
  -2   9   1      791.61      745.97     18.99 o
  -1   9   1       11.59       11.16      5.38 o
   0   9   1      929.34      951.46     23.21 o
   1   9   1      828.67      848.72     36.09 o
   2   9   1     1190.84     1120.09     34.20 o
   3   9   1      475.57      479.87     19.21 o
   4   9   1       10.01       15.21      6.11 o
   5   9   1      204.42      199.47      9.61 o
   6   9   1      105.52      119.12      8.24 o
   7   9   1        2.34        2.15      3.97 o
   8   9   1       50.82       45.45      6.28 o
   9   9   1      613.55      592.04     15.71 o
  10   9   1     1369.41     1316.07     23.05 o
  11   9   1     1383.41     1249.83     23.20 o
  12   9   1       43.16       30.29      5.93 o
  13   9   1       48.26       57.59      7.32 o
  14   9   1      297.55      320.34     13.84 o
  15   9   1      258.37      278.63     13.73 o
  16   9   1      145.50      154.69     12.16 o
  17   9   1      244.23      252.88     14.28 o
  18   9   1      311.41      337.72     24.99 o
  -8  10   1       34.34       43.59      8.91 o
  -7  10   1       51.17       49.17      8.95 o
  -6  10   1        5.02       -3.56      5.56 o
  -5  10   1       80.66       82.51      9.27 o
  -4  10   1      247.49      224.15     14.16 o
  -3  10   1       42.36       34.57      7.26 o
  -2  10   1      337.23      326.62     35.04 o
  -1  10   1      156.85      169.25      9.21 o
   0  10   1     4142.14     3909.31     34.17 o
   1  10   1      413.81      387.92     17.55 o
   2  10   1       41.39       34.18      6.10 o
   3  10   1      276.57      262.20     16.10 o
   4  10   1       25.59       22.54      7.44 o
   5  10   1      335.92      332.51      9.05 o
   6  10   1        0.44        0.93      4.14 o
   7  10   1       61.01       56.59      6.71 o
   8  10   1        7.83       16.24      5.29 o
   9  10   1      101.60       93.31      8.26 o
  10  10   1       41.34       41.52      6.67 o
  11  10   1      134.31      113.89      9.40 o
  12  10   1       17.05       11.54      5.42 o
  13  10   1       89.84      100.31     12.72 o
  14  10   1      117.16      110.51      9.81 o
  15  10   1        1.32       -2.31      5.53 o
  16  10   1      314.22      321.23     15.58 o
  17  10   1        4.81       -0.78      6.35 o
  18  10   1       30.20       38.97      8.56 o
  -7  11   1        6.62        7.29      7.49 o
  -6  11   1      132.07      158.27     13.23 o
  -5  11   1       10.65        6.67      6.63 o
  -4  11   1      158.88      161.46     12.98 o
  -3  11   1      226.40      240.63     14.01 o
  -2  11   1      337.30      339.85     15.57 o
  -1  11   1      339.44      342.67     14.59 o
   0  11   1      248.43      229.87     12.29 o
   1  11   1      560.96      502.66     16.57 o
   2  11   1      421.54      382.39     17.82 o
   3  11   1     1167.41     1032.60     25.60 o
   4  11   1        8.85        9.00      7.44 o
   5  11   1       53.84       52.13      5.17 o
   6  11   1       35.26       40.31      9.11 o
   7  11   1      206.63      191.00     10.99 o
   8  11   1      130.50      119.29      9.64 o
   9  11   1      374.68      331.86     13.97 o
  10  11   1      360.10      321.98     13.70 o
  11  11   1      226.81      182.94     11.38 o
  12  11   1      284.20      256.65     13.14 o
  13  11   1       49.68       54.53      7.97 o
  14  11   1      350.42      330.78     15.03 o
  15  11   1        0.78       -1.14      6.83 o
  16  11   1       38.57       31.03      7.83 o
  17  11   1        0.00       -0.44      6.35 o
  18  11   1       19.48        8.92      7.46 o
  -6  12   1       48.85       53.51      9.85 o
  -5  12   1      102.12      116.45     11.94 o
  -4  12   1       32.89       27.70      8.13 o
  -3  12   1       37.06       33.66      8.54 o
  -2  12   1        2.54       -3.17      4.51 o
  -1  12   1      361.81      355.88     13.11 o
   0  12   1        1.83       -0.08      5.55 o
   1  12   1       19.62       23.06      6.47 o
   2  12   1      167.71      163.10     13.83 o
   3  12   1      100.10       95.34      9.03 o
   4  12   1      178.63      148.26     15.10 o
   5  12   1     1335.51     1157.19     34.32 o
   6  12   1      517.14      515.29     24.43 o
   7  12   1      335.36      270.75     18.32 o
   8  12   1     1368.96     1338.90     26.15 o
   9  12   1      445.66      403.32     30.26 o
  10  12   1        7.77        5.66      5.54 o
  11  12   1        0.33       -0.51      5.42 o
  12  12   1        7.47        2.12      5.81 o
  13  12   1      102.00       97.83      9.46 o
  14  12   1       38.05       30.60      7.40 o
  15  12   1       65.84       62.16      8.67 o
  16  12   1        0.33       -5.92      5.92 o
  17  12   1        0.01        4.33      6.83 o
  -4  13   1        5.01       -0.77      5.75 o
  -3  13   1      164.10      170.44     11.45 o
  -2  13   1       72.71       75.90      8.13 o
  -1  13   1        4.58        3.90      6.67 o
   0  13   1       29.21       22.88      7.33 o
   1  13   1        8.90        1.09      5.57 o
   2  13   1        2.28       -5.28      5.28 o
   3  13   1        3.19       -2.89      5.65 o
   4  13   1       13.95        8.43      5.66 o
   5  13   1        4.54       10.88      8.11 o
   6  13   1        8.20        0.11      7.22 o
   7  13   1        9.11       10.33      8.88 o
   8  13   1      101.62       89.07     12.66 o
   9  13   1      189.26      163.62     11.81 o
  10  13   1       40.48       36.81      7.46 o
  11  13   1      530.32      523.27     18.41 o
  12  13   1      240.46      237.29     14.00 o
  13  13   1        8.81       10.14      6.59 o
  14  13   1      108.02      116.64     10.83 o
  15  13   1       64.39       53.67      8.91 o
  16  13   1        0.31        2.80      6.94 o
  17  13   1      169.00      187.65     14.65 o
  -2  14   1      187.19      209.94     15.60 o
  -1  14   1        2.48       -1.66      6.62 o
   0  14   1       14.72       16.27      7.54 o
   1  14   1       17.25       15.06      7.16 o
   2  14   1        4.19        1.38      6.48 o
   3  14   1       21.72       21.11      7.11 o
   4  14   1       97.11      114.56     10.60 o
   5  14   1       51.21       62.42      8.87 o
   6  14   1      199.77      189.79     17.77 o
   7  14   1      216.68      200.23     18.21 o
   8  14   1        3.29       -5.00      7.77 o
   9  14   1      446.55      443.55     24.65 o
  10  14   1        4.05        2.89      8.77 o
  11  14   1        4.94        4.64      6.04 o
  12  14   1      140.88      163.42     12.90 o
  13  14   1      433.82      449.16     18.22 o
  14  14   1      291.38      310.46     16.45 o
  15  14   1       87.90       94.08     14.99 o
  16  14   1        4.53        9.05      7.62 o
  -1  15   1       44.74       63.79     10.72 o
   0  15   1        0.02       -2.44      6.83 o
   1  15   1       46.35       48.57      9.85 o
   2  15   1       99.11      118.49     11.78 o
   3  15   1       33.67       31.43      8.40 o
   4  15   1        1.75        3.33      6.71 o
   5  15   1       17.91       19.71      7.15 o
   6  15   1        0.45       -1.89      6.07 o
   7  15   1      315.52      353.82     24.32 o
   8  15   1      210.02      223.00     20.66 o
   9  15   1       57.04       47.86     12.10 o
  10  15   1       13.40       22.54     11.33 o
  11  15   1      540.92      572.82     29.87 o
  12  15   1      259.86      264.50     15.93 o
  13  15   1      340.50      318.67     17.14 o
  14  15   1        4.04       11.78      7.41 o
  15  15   1       66.22       71.50     10.39 o
   2  16   1       23.41       34.45      9.30 o
   3  16   1       85.61       86.44     11.07 o
   4  16   1       35.10       28.77      8.98 o
   5  16   1        1.99       -3.78     11.72 o
   6  16   1      223.94      187.56     14.17 o
   7  16   1      182.74      173.31     14.21 o
   8  16   1       35.33       33.76     12.10 o
   9  16   1       95.02       88.95     15.88 o
  10  16   1       46.11       56.19     14.44 o
  11  16   1      594.94      571.82     30.32 o
  12  16   1       56.90       71.74     15.55 o
  13  16   1        2.88        1.44     10.22 o
  14  16   1      156.38      137.32     13.00 o
   5  17   1       24.58       16.48      8.62 o
   6  17   1       21.26       38.26      9.61 o
   7  17   1       10.53       10.96      7.85 o
   8  17   1       17.24       10.89      8.07 o
   9  17   1       44.33       48.53     13.66 o
  10  17   1       25.18       36.87     13.66 o
  11  17   1        5.50       -0.56     10.33 o
  12  17   1        4.34       -7.00     10.11 o
 -10 -16   2        6.23        4.89     10.44 o
  -9 -16   2       52.40       78.29     15.10 o
  -8 -16   2      183.86      206.01     21.88 o
  -7 -16   2      145.84      151.81     18.66 o
  -6 -16   2        3.95        5.00     11.22 o
 -13 -15   2       30.31       37.33      9.46 o
 -12 -15   2       19.92       11.11      7.93 o
 -11 -15   2        3.94        8.27      7.50 o
 -10 -15   2       48.49       47.98      9.50 o
  -9 -15   2        5.61        5.22      9.99 o
  -8 -15   2      124.05      139.15     17.55 o
  -7 -15   2       37.43       31.32     12.44 o
  -6 -15   2      106.24      130.04     17.21 o
  -5 -15   2        7.42       19.77     10.77 o
  -4 -15   2        0.38        0.58      6.98 o
  -3 -15   2       23.98       22.81      8.28 o
  -2 -15   2       72.79       69.28     10.68 o
 -15 -14   2        8.86        4.57      7.81 o
 -14 -14   2       66.06       75.86     13.55 o
 -13 -14   2        2.78        1.57      7.18 o
 -12 -14   2       33.62       35.23      8.60 o
 -11 -14   2       37.22       49.22      9.07 o
 -10 -14   2       49.07       49.68      8.98 o
  -9 -14   2        1.26        6.29      6.28 o
  -8 -14   2       30.27       27.54     11.11 o
  -7 -14   2      161.94      159.70     17.21 o
  -6 -14   2       59.74       69.19     12.88 o
  -5 -14   2        0.55        5.55      9.22 o
  -4 -14   2        0.02       -0.33      9.11 o
  -3 -14   2       14.63       10.02      7.06 o
  -2 -14   2       91.63      101.45     11.35 o
  -1 -14   2        6.93        1.51      9.05 o
   0 -14   2        0.24        0.32      7.07 o
 -16 -13   2      218.57      226.45     15.53 o
 -15 -13   2       54.15       63.39      9.81 o
 -14 -13   2        0.21        6.97      6.85 o
 -13 -13   2       31.86       31.56      8.05 o
 -12 -13   2      188.58      202.33     13.82 o
 -11 -13   2      421.94      407.05     17.06 o
 -10 -13   2      597.50      570.31     19.78 o
  -9 -13   2       38.73       33.08      7.66 o
  -8 -13   2       64.56       56.15      8.51 o
  -7 -13   2      162.48      177.13     17.77 o
  -6 -13   2      147.25      167.47     17.66 o
  -5 -13   2       99.94      105.17     14.10 o
  -4 -13   2      110.42      120.05     15.55 o
  -3 -13   2       93.24       95.09     10.44 o
  -2 -13   2       98.70       83.49     13.49 o
  -1 -13   2      113.47      141.63     13.99 o
   0 -13   2      486.63      508.76     19.94 o
   1 -13   2       13.28       11.10      7.66 o
   2 -13   2       20.23       23.04      6.75 o
 -16 -12   2      327.72      341.88     17.24 o
 -15 -12   2       24.67       13.69      7.10 o
 -14 -12   2      135.21      126.12     11.62 o
 -13 -12   2      360.82      364.44     26.43 o
 -12 -12   2      253.11      251.97     14.02 o
 -11 -12   2        7.27       15.45      6.45 o
 -10 -12   2        0.02       -3.85      5.77 o
  -9 -12   2      159.74      156.42     11.66 o
  -8 -12   2      686.04      656.77     20.88 o
  -7 -12   2      175.22      165.72     20.43 o
  -6 -12   2      352.06      324.15     14.44 o
  -5 -12   2      379.86      350.71     21.54 o
  -4 -12   2      678.19      633.90     27.32 o
  -3 -12   2       31.08       17.21      9.11 o
  -2 -12   2        0.46       -4.50      5.45 o
  -1 -12   2      197.47      204.06     12.72 o
   0 -12   2      113.34      122.24     11.02 o
   1 -12   2      147.16      139.87     10.98 o
   2 -12   2       46.41       50.19      7.29 o
   3 -12   2       73.55       81.00     10.44 o
   4 -12   2        7.05       12.97      7.40 o
 -17 -11   2       20.54       23.78      8.43 o
 -16 -11   2      219.27      223.67     14.80 o
 -15 -11   2      188.41      184.33     13.07 o
 -14 -11   2      242.96      226.47     13.57 o
 -13 -11   2      111.71      110.65     10.16 o
 -12 -11   2       13.00       12.30      6.02 o
 -11 -11   2        6.36        7.01      5.92 o
 -10 -11   2       94.91       96.45      8.87 o
  -9 -11   2      337.15      326.01     14.25 o
  -8 -11   2      403.49      381.26     14.91 o
  -7 -11   2       23.29       11.38      5.34 o
  -6 -11   2      732.57      723.65     19.50 o
  -5 -11   2       62.85       58.83      9.11 o
  -4 -11   2       66.12       62.97     10.77 o
  -3 -11   2      101.08      127.27     14.10 o
  -2 -11   2      489.19      457.99     23.21 o
  -1 -11   2        2.92        9.79      5.71 o
   0 -11   2        9.07        4.76      4.61 o
   1 -11   2      146.44      138.72      9.22 o
   2 -11   2       95.16       83.76      9.45 o
   3 -11   2      217.19      235.79     14.44 o
   4 -11   2       87.46       91.31     10.51 o
   5 -11   2      109.96      114.71     11.61 o
   6 -11   2       17.68       11.22     11.55 o
 -17 -10   2      335.02      354.30     17.23 o
 -16 -10   2        9.14       14.72      7.18 o
 -15 -10   2       15.45        7.14      6.30 o
 -14 -10   2       87.20       83.43      9.27 o
 -13 -10   2      639.89      608.21     18.89 o
 -12 -10   2      141.97      124.92     10.16 o
 -11 -10   2      297.74      296.36     13.83 o
 -10 -10   2      939.03      879.36     21.03 o
  -9 -10   2      580.09      570.40     20.77 o
  -8 -10   2       53.83       47.20      7.66 o
  -7 -10   2      180.89      155.60     10.42 o
  -6 -10   2      205.12      173.17     14.49 o
  -5 -10   2       12.45       11.67      5.41 o
  -4 -10   2      623.29      580.45     17.00 o
  -3 -10   2        3.51        2.55      7.11 o
  -2 -10   2        0.32        4.89      7.44 o
  -1 -10   2        8.84        3.66      4.95 o
   0 -10   2      873.03      805.60     20.13 o
   1 -10   2      187.04      176.77     23.88 o
   2 -10   2       47.79       72.32      8.87 o
   3 -10   2       74.14       74.36      8.91 o
   4 -10   2        5.99        1.06      6.07 o
   5 -10   2       44.49       47.12      8.67 o
   6 -10   2      100.18      106.84     11.19 o
   7 -10   2       47.54       42.98     13.33 o
 -17  -9   2      106.52      114.68     11.10 o
 -16  -9   2       86.52       95.52     10.05 o
 -15  -9   2       19.16       12.61      6.64 o
 -14  -9   2       55.70       27.99      7.02 o
 -13  -9   2      299.37      259.87     13.02 o
 -12  -9   2      324.18      280.29     12.82 o
 -11  -9   2       57.98       47.59      6.71 o
 -10  -9   2      705.22      674.75     30.26 o
  -9  -9   2        3.01        3.46      4.73 o
  -8  -9   2      210.86      216.56     10.05 o
  -7  -9   2      792.27      789.61     24.40 o
  -6  -9   2      268.29      239.17     17.99 o
  -5  -9   2      197.78      200.44     11.66 o
  -4  -9   2      101.21       85.01      7.46 o
  -3  -9   2      577.07      568.71     15.90 o
  -2  -9   2      377.86      338.83     17.99 o
  -1  -9   2      654.61      634.60     17.39 o
   0  -9   2        6.73       12.26      5.50 o
   1  -9   2      390.40      356.71     14.40 o
   2  -9   2      310.06      333.58     15.16 o
   3  -9   2        8.52        6.83      5.61 o
   4  -9   2       67.48       70.81      8.55 o
   5  -9   2      151.33      161.41     11.91 o
   6  -9   2       58.91       75.14      9.16 o
   7  -9   2       61.55       59.13      9.11 o
   8  -9   2        6.97        1.33      9.55 o
 -18  -8   2       68.46       68.08     13.88 o
 -17  -8   2       41.43       54.19      9.07 o
 -16  -8   2       96.02      109.69     10.56 o
 -15  -8   2       26.24       25.08      6.99 o
 -14  -8   2       17.16       29.63      6.74 o
 -13  -8   2      271.91      235.71     12.09 o
 -12  -8   2        0.78       -1.68      3.24 o
 -11  -8   2      274.01      298.06      8.78 o
 -10  -8   2      410.79      398.73      9.28 o
  -9  -8   2      196.48      214.13      6.99 o
  -8  -8   2       60.05       47.18      3.90 o
  -7  -8   2        0.11        0.46      2.17 o
  -6  -8   2       22.25       22.75      3.37 o
  -5  -8   2      470.84      490.69     13.61 o
  -4  -8   2      830.92      842.20     41.65 o
  -3  -8   2      668.31      694.68     15.90 o
  -2  -8   2       68.02       66.52      9.22 o
  -1  -8   2      330.31      326.61     11.98 o
   0  -8   2      422.29      470.54     21.10 o
   1  -8   2      513.87      463.86     14.67 o
   2  -8   2      361.45      363.76     17.66 o
   3  -8   2       16.14        7.82      5.45 o
   4  -8   2        5.98        1.40      5.28 o
   5  -8   2        1.84       -2.50      4.87 o
   6  -8   2        2.06        0.44      5.94 o
   7  -8   2       40.59       43.45      7.94 o
   8  -8   2        6.29       10.22      9.66 o
   9  -8   2        5.58        2.44     10.66 o
 -18  -7   2       94.45       97.42     11.35 o
 -17  -7   2      148.79      138.85     12.51 o
 -16  -7   2       80.61      100.13     10.01 o
 -15  -7   2       43.66       42.81      5.99 o
 -14  -7   2        3.29       -0.81      4.04 o
 -13  -7   2      546.89      559.21     12.92 o
 -12  -7   2       18.20       31.91      4.52 o
 -11  -7   2     1759.88     1903.42     50.85 o
 -10  -7   2      286.09      252.13      8.10 o
  -9  -7   2     1153.05     1141.22     14.06 o
  -8  -7   2      263.73      254.34      6.89 o
  -7  -7   2       11.19       13.81      2.62 o
  -6  -7   2      151.56      154.78      5.26 o
  -5  -7   2     1740.95     1861.62     26.00 o
  -4  -7   2      287.90      260.34      7.11 o
  -3  -7   2       86.53       93.87      6.88 o
  -2  -7   2      769.92      746.94     15.51 o
  -1  -7   2       50.90       75.07      9.33 o
   0  -7   2       45.71       54.86      8.22 o
   1  -7   2      357.90      304.73     11.58 o
   2  -7   2        2.40        0.03      5.28 o
   3  -7   2       32.10       18.95      5.50 o
   4  -7   2       64.72       58.41      7.18 o
   5  -7   2       25.72       16.92      5.61 o
   6  -7   2       23.62       12.64      5.64 o
   7  -7   2        7.38       11.96      5.93 o
   8  -7   2       97.27       95.66      9.53 o
   9  -7   2        2.05        5.22      9.22 o
  10  -7   2       19.52       23.32     12.33 o
 -18  -6   2       61.59       69.27     10.12 o
 -17  -6   2      392.54      414.30     25.03 o
 -16  -6   2      131.43      146.20     11.64 o
 -15  -6   2      219.33      212.54     10.35 o
 -14  -6   2       38.86       40.43      5.57 o
 -13  -6   2      477.10      503.06     12.56 o
 -12  -6   2       10.89       15.97      4.09 o
 -11  -6   2      698.62      647.02     12.59 o
 -10  -6   2      653.54      688.25     19.62 o
  -9  -6   2     2034.61     2072.74     19.03 o
  -8  -6   2       79.55       76.41      4.72 o
  -7  -6   2       18.86       18.11      2.74 o
  -6  -6   2      408.63      358.17      7.12 o
  -5  -6   2     1555.56     1655.12     18.89 o
  -4  -6   2      469.17      423.73      7.58 o
  -3  -6   2      233.53      229.95      6.56 o
  -2  -6   2        8.70       14.08      3.69 o
  -1  -6   2     1558.14     1714.03     25.49 o
   0  -6   2      519.30      598.81     19.32 o
   1  -6   2       95.51       78.52      9.11 o
   2  -6   2      522.01      580.30     14.07 o
   3  -6   2       29.03       31.27      5.21 o
   4  -6   2        6.30       10.91      4.75 o
   5  -6   2       56.87       60.21      6.93 o
   6  -6   2     1111.46     1043.72     21.34 o
   7  -6   2      187.14      176.35     10.92 o
   8  -6   2       91.12       96.16      8.96 o
   9  -6   2      210.65      212.46     12.79 o
  10  -6   2       95.33       99.62     15.10 o
  11  -6   2        0.49       -8.33      9.55 o
 -17  -5   2      136.95      130.62      9.38 o
 -16  -5   2       35.55       39.88      6.42 o
 -15  -5   2      510.28      511.90     14.23 o
 -14  -5   2      207.35      228.94      9.96 o
 -13  -5   2       10.17        4.35      4.01 o
 -12  -5   2       35.49       26.27      4.40 o
 -11  -5   2       22.49       27.81      4.39 o
 -10  -5   2      129.02      100.35      6.15 o
  -9  -5   2      987.31     1020.50     20.36 o
  -8  -5   2      486.73      478.67      9.15 o
  -7  -5   2      223.49      227.36      6.25 o
  -6  -5   2      655.47      710.15      9.55 o
  -5  -5   2       37.58       37.28      2.88 o
  -4  -5   2     1508.70     1545.33     17.30 o
  -3  -5   2      329.60      341.57      6.62 o
  -2  -5   2      236.20      230.43      5.86 o
  -1  -5   2      680.07      695.73     33.15 o
   0  -5   2      399.59      400.35     14.77 o
   1  -5   2      976.30      898.87     22.43 o
   2  -5   2      548.55      541.19     12.53 o
   3  -5   2       25.35       24.41      4.51 o
   4  -5   2      341.04      301.61     10.80 o
   5  -5   2     1483.63     1442.05     22.20 o
   6  -5   2     2289.92     2154.80     33.43 o
   7  -5   2       24.83       18.98      5.57 o
   8  -5   2        6.16        4.86      4.98 o
   9  -5   2       19.92       15.02      5.84 o
  10  -5   2      206.68      176.13     17.99 o
  11  -5   2       30.32       22.21     10.66 o
  12  -5   2       41.56       14.21     10.66 o
 -17  -4   2       42.83       47.03      7.11 o
 -16  -4   2        2.93       -3.21      4.61 o
 -15  -4   2      495.33      511.93     14.81 o
 -14  -4   2       23.64       19.69      5.04 o
 -13  -4   2       34.59       38.54      5.25 o
 -12  -4   2       19.66       18.04      4.68 o
 -11  -4   2       33.50       32.87      4.57 o
 -10  -4   2       39.43       41.85      4.48 o
  -9  -4   2        3.15        8.73      3.12 o
  -8  -4   2      874.62      884.62     12.09 o
  -7  -4   2      301.63      288.72      7.75 o
  -6  -4   2      485.74      497.49      8.12 o
  -5  -4   2       65.47       48.52      3.17 o
  -4  -4   2      239.80      178.79      4.74 o
  -3  -4   2      421.14      389.09      6.36 o
  -2  -4   2        1.16        0.06      1.90 o
  -1  -4   2     2412.90     2461.97     49.13 o
   0  -4   2      941.39      933.72     38.26 o
   1  -4   2      328.42      285.97     12.22 o
   2  -4   2        6.11       10.25      3.11 o
   3  -4   2      362.73      369.65     10.14 o
   4  -4   2      984.04      975.15     16.35 o
   5  -4   2     1856.09     1821.88     22.92 o
   6  -4   2      562.18      537.67     13.89 o
   7  -4   2       19.11       19.91      5.38 o
   8  -4   2      667.42      620.25     16.01 o
   9  -4   2        0.67       -2.25      4.26 o
  10  -4   2      128.78      118.56      9.44 o
  11  -4   2        0.59       -3.66      8.77 o
  12  -4   2       67.83       43.98     12.22 o
  13  -4   2        3.62       11.99     10.88 o
 -17  -3   2        0.12       -3.52      6.71 o
 -16  -3   2       12.17        7.76      5.22 o
 -15  -3   2       51.61       49.24      6.55 o
 -14  -3   2        1.26        1.44      4.28 o
 -13  -3   2       49.60       52.16      5.77 o
 -12  -3   2       25.51       21.30      4.63 o
 -11  -3   2      118.38      125.17      7.28 o
 -10  -3   2        0.56       -3.22      3.22 o
  -9  -3   2      339.82      340.05      8.80 o
  -8  -3   2     2553.94     2614.89     41.23 o
  -7  -3   2      516.39      474.27      8.64 o
  -6  -3   2        3.25        1.42      2.03 o
  -5  -3   2      993.51     1000.29     10.29 o
  -4  -3   2      327.77      316.55      5.66 o
  -3  -3   2     1250.29     1350.83     11.60 o
  -2  -3   2       27.47       28.85      1.87 o
  -1  -3   2     5801.92     6115.89    107.35 o
   0  -3   2      973.53      956.73     22.48 o
   1  -3   2      555.65      635.56     15.66 o
   2  -3   2     1707.95     1815.55     22.88 o
   3  -3   2        2.06        0.10      2.43 o
   4  -3   2      356.98      434.51     10.24 o
   5  -3   2       41.12       43.04      8.16 o
   6  -3   2      264.27      267.42      9.79 o
   7  -3   2      258.47      269.64     10.40 o
   8  -3   2      269.58      247.62     10.49 o
   9  -3   2       12.31       17.15      5.09 o
  10  -3   2        3.48        2.00      4.53 o
  11  -3   2        0.04       -7.66      7.66 o
  12  -3   2       36.50       38.09     11.99 o
  13  -3   2       43.47       32.87     12.55 o
  14  -3   2        2.78        4.89     10.22 o
 -17  -2   2        2.67       10.58      7.66 o
 -16  -2   2       36.13       26.05      7.73 o
 -15  -2   2       42.55       45.63      6.43 o
 -14  -2   2       21.09       18.84      5.26 o
 -13  -2   2       28.84       22.42      5.00 o
 -12  -2   2        0.05       -3.98      4.40 o
 -11  -2   2      893.31      872.58     15.31 o
 -10  -2   2     2645.74     2557.49     45.92 o
  -9  -2   2     3260.06     3083.28     28.57 o
  -8  -2   2     2012.49     2042.18     29.76 o
  -7  -2   2       55.91       54.73      3.77 o
  -6  -2   2     1089.79      950.08     20.34 o
  -5  -2   2     1353.26     1306.60     18.41 o
  -4  -2   2     1170.44     1122.80     14.49 o
  -3  -2   2      122.32      118.15      3.64 o
  -2  -2   2      244.49      270.71      3.95 o
  -1  -2   2     7407.94     7991.59    163.26 o
   0  -2   2     7603.95     8205.15    252.55 o
   1  -2   2    10518.74    10634.70    231.76 o
   2  -2   2      111.67       94.92      4.51 o
   3  -2   2      281.52      285.52      7.15 o
   4  -2   2     5812.36     6432.70    169.58 o
   5  -2   2      907.42      973.74     14.24 o
   6  -2   2       84.50       75.17      6.00 o
   7  -2   2        2.46        1.38      3.30 o
   8  -2   2       33.99       27.31      4.75 o
   9  -2   2      242.08      240.17     10.30 o
  10  -2   2      356.46      339.78     13.16 o
  11  -2   2      399.38      421.60     13.92 o
  12  -2   2        2.85        3.55      8.66 o
  13  -2   2        0.85       -1.00      8.33 o
  14  -2   2      115.76      122.27     16.66 o
  15  -2   2       75.44       81.62     15.77 o
 -16  -1   2        5.71        3.59      7.13 o
 -15  -1   2       27.26       16.44      5.65 o
 -14  -1   2      108.10      103.98      7.90 o
 -13  -1   2      199.89      206.33      9.53 o
 -12  -1   2      692.36      656.05     17.35 o
 -11  -1   2     4819.94     4686.13    105.72 o
 -10  -1   2     1665.34     1639.32     36.93 o
  -9  -1   2      139.28      133.98      7.89 o
  -8  -1   2       11.24       12.49      3.53 o
  -7  -1   2       63.16       38.88      4.20 o
  -6  -1   2        4.40        9.19      2.30 o
  -5  -1   2      182.02      202.90      5.30 o
  -4  -1   2       48.45       92.58      3.68 o
  -3  -1   2    11306.50    10991.16    163.00 o
  -2  -1   2     5120.20     5587.27     38.61 o
  -1  -1   2     1992.21     1743.93     31.28 o
   0  -1   2      464.06      379.52      4.14 o
   1  -1   2    18564.41    18175.48    161.22 o
   2  -1   2     1195.98     1247.16     25.89 o
   3  -1   2       74.14       65.50      3.76 o
   4  -1   2      154.84      141.41      5.30 o
   5  -1   2       68.73       59.29      4.64 o
   6  -1   2      958.75     1043.44     14.36 o
   7  -1   2      574.76      631.92     12.36 o
   8  -1   2       54.96       52.73      5.25 o
   9  -1   2      786.41      744.64     15.25 o
  10  -1   2      459.93      459.18     31.48 o
  11  -1   2      299.03      313.60     11.83 o
  12  -1   2      202.93      198.79     18.55 o
  13  -1   2       25.96       33.32     10.77 o
  14  -1   2      295.09      317.84     23.21 o
  15  -1   2       98.05      114.05     17.21 o
 -16   0   2       31.93       38.10      9.11 o
 -15   0   2       17.68       17.73      5.84 o
 -14   0   2      116.01      138.30     11.15 o
 -13   0   2        0.61        8.08     15.10 o
 -12   0   2      472.65      462.67     15.30 o
 -11   0   2     1672.67     1585.47     24.99 o
 -10   0   2       16.35       14.20      5.05 o
  -9   0   2     1390.49     1357.68     38.65 o
  -8   0   2      333.90      320.25     10.17 o
  -7   0   2       19.90       19.76      3.69 o
  -6   0   2      204.26      193.56      7.13 o
  -5   0   2      733.12      778.32     11.57 o
  -4   0   2      120.65      128.45      4.39 o
  -3   0   2       34.21       27.66      2.30 o
  -2   0   2     2385.92     2418.16     37.48 o
  -1   0   2     4285.05     3793.28     38.90 o
   0   0   2     1334.49     1369.29     11.82 o
   1   0   2     5002.83     4802.08     43.22 o
   2   0   2      200.80      248.31      3.61 o
   3   0   2      136.68      145.59      3.28 o
   4   0   2     2458.99     2672.65     64.60 o
   5   0   2        8.27       17.69      2.57 o
   6   0   2      437.30      488.13      9.30 o
   7   0   2       52.48       68.41      5.12 o
   8   0   2        3.55        5.46      3.14 o
   9   0   2      664.42      660.18     13.65 o
  10   0   2       20.83       20.89      4.61 o
  11   0   2        0.01        1.48      4.00 o
  12   0   2     1125.83     1078.18     20.55 o
  13   0   2      436.28      425.01     23.99 o
  14   0   2      295.27      305.95     21.99 o
  15   0   2        5.43        6.89     10.44 o
  16   0   2       48.65       67.63     15.21 o
 -15   1   2       11.78       11.28      7.76 o
 -14   1   2        7.58        5.33      5.81 o
 -13   1   2      210.09      216.94     12.83 o
 -12   1   2        0.81       -0.49      5.01 o
 -11   1   2      253.42      249.75     11.61 o
 -10   1   2        0.04       -4.07      4.07 o
  -9   1   2      218.13      220.12     10.05 o
  -8   1   2        1.64        0.86      3.48 o
  -7   1   2       21.23       21.38      4.00 o
  -6   1   2      388.94      418.43     18.38 o
  -5   1   2     1113.12     1242.03     62.30 o
  -4   1   2      599.44      546.26     18.88 o
  -3   1   2      430.92      484.93     20.99 o
  -2   1   2    14071.63    14053.63    575.53 o
  -1   1   2     2593.94     2713.66     65.43 o
   0   1   2     2628.45     3017.31     13.48 o
   1   1   2     2402.06     2434.73     50.68 o
   2   1   2      334.55      290.04      4.44 o
   3   1   2      156.12      178.39      6.20 o
   4   1   2      235.75      157.75      5.98 o
   5   1   2     1966.42     2338.12     19.36 o
   6   1   2      834.63      814.30     12.33 o
   7   1   2       62.82       81.11      4.99 o
   8   1   2     1029.93     1119.77     15.42 o
   9   1   2      351.97      338.85      9.83 o
  10   1   2        1.45       -0.60      3.59 o
  11   1   2       22.46       14.76      4.59 o
  12   1   2      220.86      240.79     11.38 o
  13   1   2        0.56        3.78      8.11 o
  14   1   2      130.24      111.50     14.55 o
  15   1   2       75.79       91.18     15.10 o
  16   1   2       86.36       98.17     15.55 o
 -15   2   2      268.95      268.55     21.60 o
 -14   2   2        0.23        0.13      5.87 o
 -13   2   2      241.58      257.55     13.47 o
 -12   2   2        0.07       -0.90      5.30 o
 -11   2   2       31.76       26.54      5.97 o
 -10   2   2      179.33      190.88     10.25 o
  -9   2   2      562.42      553.60     24.15 o
  -8   2   2        3.56        5.09      3.84 o
  -7   2   2      718.18      831.38     28.82 o
  -6   2   2      870.52      841.97     22.16 o
  -5   2   2     1529.29     1587.78     77.63 o
  -4   2   2      865.15     1070.52     67.41 o
  -3   2   2       82.99      142.39     21.27 o
  -2   2   2    19263.37    20195.81   1047.85 o
  -1   2   2      689.04      660.98      6.87 o
   0   2   2     5312.65     5250.83     18.91 o
   1   2   2     3614.06     3730.83     77.07 o
   2   2   2     2882.84     2801.41    103.89 o
   3   2   2    17331.91    18362.98    133.08 o
   4   2   2        0.55        9.06      1.43 o
   5   2   2     8449.01     9690.69    113.33 o
   6   2   2      261.88      238.97      6.31 o
   7   2   2      757.21      796.27     11.83 o
   8   2   2        8.85        9.96      3.11 o
   9   2   2     1357.47     1396.22     18.18 o
  10   2   2        4.82        4.54      3.60 o
  11   2   2      169.58      157.93      8.77 o
  12   2   2      843.87      829.34     17.36 o
  13   2   2      404.00      345.94     12.86 o
  14   2   2      407.08      364.15     22.32 o
  15   2   2        1.48        2.78      8.77 o
  16   2   2        0.03        8.22      9.44 o
  17   2   2        3.79        0.22     10.44 o
 -14   3   2       12.41       16.88     10.99 o
 -13   3   2       49.98       55.79      8.20 o
 -12   3   2        2.82        3.62      5.72 o
 -11   3   2        0.08        1.67      5.17 o
 -10   3   2      754.16      780.04     19.09 o
  -9   3   2      717.01      700.86     17.14 o
  -8   3   2      162.90      148.87      9.12 o
  -7   3   2     1196.51     1195.09     23.60 o
  -6   3   2       37.96       24.11      4.39 o
  -5   3   2      129.12      167.89      8.38 o
  -4   3   2     1385.34     1494.71     43.92 o
  -3   3   2       23.59       26.95      3.44 o
  -2   3   2     2932.94     2906.98    146.48 o
  -1   3   2      154.01      149.76      5.52 o
   0   3   2      170.17      186.91     20.50 o
   1   3   2    34614.57    34157.95    211.70 o
   2   3   2     6114.05     5981.35    188.79 o
   3   3   2        0.47        1.27      1.09 o
   4   3   2      774.41      867.40     14.23 o
   5   3   2       23.43       21.73      2.94 o
   6   3   2      253.71      280.19      8.77 o
   7   3   2     1003.05     1160.68     14.47 o
   8   3   2       34.87       41.12      4.09 o
   9   3   2      558.11      619.33     12.43 o
  10   3   2      604.91      673.35     13.94 o
  11   3   2       28.20       29.62      5.09 o
  12   3   2        0.35        1.78      4.02 o
  13   3   2       24.69       28.16      5.68 o
  14   3   2      333.89      320.39     21.43 o
  15   3   2      240.95      204.90     19.32 o
  16   3   2       46.56       36.09     11.99 o
  17   3   2       48.75       53.42     13.33 o
 -14   4   2       20.02       21.88     11.99 o
 -13   4   2        1.33        3.28      6.40 o
 -12   4   2      242.14      275.69     14.49 o
 -11   4   2       53.21       63.96      8.03 o
 -10   4   2      857.67      781.62     19.96 o
  -9   4   2      589.51      551.62     17.49 o
  -8   4   2       87.07       90.69      8.03 o
  -7   4   2     1784.81     1742.91     25.88 o
  -6   4   2       31.71       27.39      4.95 o
  -5   4   2       23.69       20.85      4.17 o
  -4   4   2     2039.98     2021.78     45.20 o
  -3   4   2       19.62       13.42      3.50 o
  -2   4   2     1588.62     1615.51     56.75 o
  -1   4   2      183.67      158.37      9.77 o
   0   4   2      461.00      467.15      7.25 o
   1   4   2     3448.38     3411.12     17.47 o
   2   4   2      164.64      181.44      7.27 o
   3   4   2     2038.43     2106.87     35.41 o
   4   4   2       36.00       41.56      2.53 o
   5   4   2     3055.06     3653.65     59.75 o
   6   4   2      154.29      171.35      6.14 o
   7   4   2      319.09      355.62      8.78 o
   8   4   2        4.84       11.38      3.09 o
   9   4   2        1.00       -0.64      2.90 o
  10   4   2        4.18       -2.87      3.30 o
  11   4   2        7.48        2.95      3.95 o
  12   4   2        3.72        2.28      4.40 o
  13   4   2     2006.69     1989.47     33.15 o
  14   4   2      103.66      103.86     14.44 o
  15   4   2        3.34        4.00      8.44 o
  16   4   2      171.51      169.91     17.77 o
  17   4   2      368.40      366.37     25.10 o
 -13   5   2        5.96        5.33     10.44 o
 -12   5   2      105.95      105.81     10.54 o
 -11   5   2       89.47       83.03      9.25 o
 -10   5   2        6.36       12.71      7.05 o
  -9   5   2      117.26      136.69     10.25 o
  -8   5   2      303.57      261.26     12.01 o
  -7   5   2      404.40      365.57     13.15 o
  -6   5   2      203.78      210.25     10.25 o
  -5   5   2       74.73       70.83      6.47 o
  -4   5   2      989.55     1143.63     22.54 o
  -3   5   2       34.01       33.20      4.55 o
  -2   5   2      365.00      374.11     18.10 o
  -1   5   2      149.52      157.14      7.11 o
   0   5   2       78.87       66.07      7.39 o
   1   5   2      774.31      913.55     13.11 o
   2   5   2       95.72      120.55      4.48 o
   3   5   2       46.21       47.76      6.05 o
   4   5   2     4546.82     4588.89    196.95 o
   5   5   2     2441.49     2663.58     52.99 o
   6   5   2      859.06     1069.66     19.58 o
   7   5   2       58.97       66.52      5.20 o
   8   5   2       35.03       23.62      3.63 o
   9   5   2      220.84      282.77     16.77 o
  10   5   2       39.65       34.96      4.75 o
  11   5   2      330.33      339.03     11.30 o
  12   5   2       26.48       20.54      8.94 o
  13   5   2      719.04      762.82     19.99 o
  14   5   2       25.48       21.39      5.60 o
  15   5   2       22.60       47.86     10.99 o
  16   5   2      145.63      160.70     18.32 o
  17   5   2      105.06      107.61     15.66 o
  18   5   2       29.90       28.65     12.22 o
 -12   6   2        0.75        2.11     10.44 o
 -11   6   2        9.69       10.05      6.60 o
 -10   6   2      222.84      223.34     13.13 o
  -9   6   2        2.86        3.97      5.49 o
  -8   6   2        8.79       -3.92      4.87 o
  -7   6   2        2.14        1.30      4.77 o
  -6   6   2       47.94       54.32      7.03 o
  -5   6   2      570.53      594.31     22.54 o
  -4   6   2      367.27      356.19     12.01 o
  -3   6   2      263.42      243.97      9.85 o
  -2   6   2      581.00      551.55     12.99 o
  -1   6   2       72.11       52.63      4.97 o
   0   6   2       82.28      107.24      5.78 o
   1   6   2        4.16        3.04      2.88 o
   2   6   2      267.60      296.18     12.10 o
   3   6   2      465.59      496.98      7.47 o
   4   6   2      486.83      517.29     27.65 o
   5   6   2      273.92      300.06     17.10 o
   6   6   2      300.78      339.07     11.83 o
   7   6   2    10891.32    12828.84    235.39 o
   8   6   2      242.56      240.67      8.66 o
   9   6   2     1286.19     1400.97     32.15 o
  10   6   2      252.23      262.70      9.82 o
  11   6   2      172.94      186.58      9.36 o
  12   6   2      795.97      829.60     27.87 o
  13   6   2      772.26      680.02     16.93 o
  14   6   2      113.69       93.15      8.46 o
  15   6   2      220.64      218.18     15.21 o
  16   6   2       72.34       67.08     13.44 o
  17   6   2        7.21       -2.11      9.66 o
  18   6   2       22.31       22.10     12.44 o
 -11   7   2      351.50      397.08     18.10 o
 -10   7   2      190.89      216.59     13.99 o
  -9   7   2        8.41        2.66      5.77 o
  -8   7   2       18.43       24.52      6.43 o
  -7   7   2       26.65       24.90      6.35 o
  -6   7   2      416.91      379.47     14.53 o
  -5   7   2      411.74      424.10     14.64 o
  -4   7   2        4.72       -1.50      4.22 o
  -3   7   2      614.71      581.12     15.15 o
  -2   7   2      325.91      267.07     10.56 o
  -1   7   2      364.30      383.29     11.74 o
   0   7   2     2502.87     2523.53     48.91 o
   1   7   2      306.35      278.13      9.46 o
   2   7   2       21.61        8.21      3.29 o
   3   7   2     1748.76     1889.85     16.53 o
   4   7   2     1115.02     1221.93     24.88 o
   5   7   2       60.59       72.45      6.01 o
   6   7   2      265.09      339.05     13.66 o
   7   7   2       31.85       37.00      4.72 o
   8   7   2      101.53      109.90      6.86 o
   9   7   2        0.24        1.18      3.60 o
  10   7   2        2.60        2.10      4.89 o
  11   7   2        4.67        7.33      4.21 o
  12   7   2       28.85       39.77      6.10 o
  13   7   2      305.07      283.82     12.10 o
  14   7   2       37.02       41.47      9.22 o
  15   7   2       17.64       15.18      5.90 o
  16   7   2       74.72       83.66     11.33 o
  17   7   2       16.74       21.77     11.44 o
  18   7   2       30.60       31.98     12.77 o
 -10   8   2       25.28       19.10      7.66 o
  -9   8   2        9.25       19.32      7.15 o
  -8   8   2       50.32       48.02      8.32 o
  -7   8   2       73.84       72.69      9.27 o
  -6   8   2       88.70       82.87      8.60 o
  -5   8   2        1.71        2.65      4.95 o
  -4   8   2     1271.35     1194.68     32.82 o
  -3   8   2     3857.25     3712.35     38.53 o
  -2   8   2      743.35      699.45     18.49 o
  -1   8   2      102.63       96.73      9.11 o
   0   8   2      246.25      208.71      8.18 o
   1   8   2       42.34       50.77      5.38 o
   2   8   2       37.96       55.81      5.50 o
   3   8   2      561.22      627.00     10.71 o
   4   8   2       20.51       18.54      1.81 o
   5   8   2       11.98        7.43      3.83 o
   6   8   2      472.37      454.44     12.29 o
   7   8   2      229.39      227.70      9.46 o
   8   8   2      523.71      543.78     27.93 o
   9   8   2      180.59      181.45      6.17 o
  10   8   2        6.70        6.84      2.94 o
  11   8   2        0.52       -1.02      2.98 o
  12   8   2      323.29      319.39     10.81 o
  13   8   2        9.76       12.72      7.61 o
  14   8   2      201.06      197.67      8.59 o
  15   8   2        0.51       -1.21      3.84 o
  16   8   2       16.30       23.53      6.85 o
  17   8   2      165.10      185.02     19.77 o
  18   8   2       12.54       10.88     10.55 o
  -9   9   2      347.15      373.71     18.17 o
  -8   9   2       73.89       94.29     10.13 o
  -7   9   2       12.82       18.96      6.64 o
  -6   9   2       47.44       52.77      8.21 o
  -5   9   2      670.86      657.26     26.88 o
  -4   9   2      111.08      103.80      9.07 o
  -3   9   2      192.12      197.66     11.43 o
  -2   9   2     1018.45     1000.75     36.54 o
  -1   9   2     1251.66     1106.91     21.63 o
   0   9   2      153.55      142.18      7.54 o
   1   9   2      512.80      552.60     14.88 o
   2   9   2      522.16      510.99     14.21 o
   3   9   2        3.68        4.11      5.22 o
   4   9   2       19.42       10.94      3.22 o
   5   9   2       12.65        6.55      5.55 o
   6   9   2       86.86       72.98      6.45 o
   7   9   2     1721.24     1681.35     82.46 o
   8   9   2      186.12      180.43      9.57 o
   9   9   2      671.23      659.88     16.16 o
  10   9   2       65.58       77.61      7.22 o
  11   9   2      176.72      193.82      6.60 o
  12   9   2      364.91      386.69      9.48 o
  13   9   2        3.67        4.84      5.02 o
  14   9   2        1.42        3.85      5.12 o
  15   9   2      103.54      100.78      9.40 o
  16   9   2      158.05      176.83     15.05 o
  17   9   2      382.39      377.61     16.38 o
  18   9   2       66.40       84.62     15.77 o
  -8  10   2      147.10      169.36     13.96 o
  -7  10   2        1.46       -4.60      6.25 o
  -6  10   2        3.46       -0.30      8.38 o
  -5  10   2       30.24       38.38      7.61 o
  -4  10   2       11.98        3.19      9.22 o
  -3  10   2       73.58       58.25      8.11 o
  -2  10   2      103.15       79.35      8.13 o
  -1  10   2       11.35       10.60      4.83 o
   0  10   2     1854.80     1771.86     22.99 o
   1  10   2      534.97      547.71     16.37 o
   2  10   2      138.93      141.65      9.49 o
   3  10   2      298.73      267.11     11.42 o
   4  10   2      203.21      197.96      7.60 o
   5  10   2      305.50      308.84     16.77 o
   6  10   2       37.94       37.87      8.66 o
   7  10   2      247.35      250.81     11.11 o
   8  10   2      546.15      483.69     14.79 o
   9  10   2     1201.67     1118.08     21.51 o
  10  10   2       48.73       62.36      7.18 o
  11  10   2     1700.73     1721.56     33.37 o
  12  10   2      651.34      669.20     18.30 o
  13  10   2      195.31      226.88     11.89 o
  14  10   2      239.39      260.89     12.89 o
  15  10   2      323.18      290.35     14.29 o
  16  10   2      248.02      234.92     14.49 o
  17  10   2        0.25       -5.60      5.60 o
  18  10   2       86.09       68.74     15.10 o
  -7  11   2      122.39      142.93     12.94 o
  -6  11   2      103.52      110.59     11.61 o
  -5  11   2      101.47       95.30     10.54 o
  -4  11   2       11.33        4.44      9.05 o
  -3  11   2       31.71       24.54      7.07 o
  -2  11   2      206.63      189.61     12.15 o
  -1  11   2      125.24      109.94      7.77 o
   0  11   2        7.00        2.06      5.30 o
   1  11   2      482.11      445.35     16.01 o
   2  11   2      405.08      405.90     14.76 o
   3  11   2      348.07      314.87     13.31 o
   4  11   2       59.78       55.17      5.89 o
   5  11   2       65.01       65.94      5.09 o
   6  11   2      827.37      834.02     27.43 o
   7  11   2      757.27      697.20     25.99 o
   8  11   2      480.24      429.21     14.67 o
   9  11   2       95.03      109.00      8.95 o
  10  11   2       16.06       20.96      5.93 o
  11  11   2      541.15      546.93     17.04 o
  12  11   2       21.76       18.85      6.08 o
  13  11   2      507.70      487.24     16.97 o
  14  11   2      256.48      254.80     18.60 o
  15  11   2        9.84        9.24      5.92 o
  16  11   2       15.70       11.64      6.51 o
  17  11   2       80.68       94.11     10.37 o
  18  11   2      229.38      237.77     22.77 o
  -6  12   2        4.29        4.27      7.27 o
  -5  12   2       10.39        7.24      7.29 o
  -4  12   2      148.80      164.34     13.10 o
  -3  12   2       14.93       16.40      5.53 o
  -2  12   2      150.29      140.06      9.39 o
  -1  12   2       36.12       32.97      7.13 o
   0  12   2      299.46      299.85     20.66 o
   1  12   2      587.76      545.80     17.98 o
   2  12   2      164.02      131.98     10.29 o
   3  12   2       88.60       86.85      8.48 o
   4  12   2       65.24       56.95      5.39 o
   5  12   2     1214.32     1229.15     35.32 o
   6  12   2     2280.10     2076.72     44.53 o
   7  12   2      772.69      729.63     27.99 o
   8  12   2       36.49       19.99      8.66 o
   9  12   2     1183.27     1125.77     50.64 o
  10  12   2      165.96      163.98     11.44 o
  11  12   2       48.63       47.43      7.42 o
  12  12   2        9.77       11.36      6.11 o
  13  12   2        0.01       -0.52      5.47 o
  14  12   2        5.87        1.33      5.78 o
  15  12   2        4.29       -1.67      8.16 o
  16  12   2       11.90        7.22      6.97 o
  17  12   2       79.70       71.30     10.08 o
  18  12   2      191.14      205.01     25.04 o
  -4  13   2       80.44       88.86      9.15 o
  -3  13   2        0.03       -1.38      5.10 o
  -2  13   2       56.46       50.89      8.91 o
  -1  13   2       20.96       28.82      7.73 o
   0  13   2      353.27      354.93     16.69 o
   1  13   2      153.82      185.09     12.67 o
   2  13   2      131.71      138.34     11.42 o
   3  13   2       63.15       77.97      8.86 o
   4  13   2       19.33       11.48      6.07 o
   5  13   2       27.78       17.46      9.83 o
   6  13   2      210.93      177.24     17.21 o
   7  13   2       45.12       46.53     11.22 o
   8  13   2      206.99      177.02     16.44 o
   9  13   2      100.09       64.08     11.44 o
  10  13   2        8.32        6.98      6.01 o
  11  13   2      107.15      102.51     11.33 o
  12  13   2       35.85       25.12      6.61 o
  13  13   2        0.81       -1.89      5.45 o
  14  13   2        0.00       -0.28      8.11 o
  15  13   2       77.68       75.08      9.58 o
  16  13   2      184.76      203.03     14.10 o
  17  13   2      159.10      192.52     14.60 o
  -3  14   2        0.34       -1.60     10.83 o
  -2  14   2        3.34        5.15      7.58 o
  -1  14   2        5.93        0.95      6.61 o
   0  14   2        0.68        2.81      6.59 o
   1  14   2        5.48        4.60      6.62 o
   2  14   2       11.29       12.74      6.80 o
   3  14   2        0.09       -1.60      5.84 o
   4  14   2        5.71       -0.15      6.05 o
   5  14   2      288.34      261.64     14.30 o
   6  14   2      610.66      517.83     26.60 o
   7  14   2      235.69      237.77     19.10 o
   8  14   2        2.18       -4.22      7.88 o
   9  14   2       34.50       23.21      9.66 o
  10  14   2      113.06       76.52     12.99 o
  11  14   2        0.23        2.00      9.00 o
  12  14   2      397.87      359.54     16.53 o
  13  14   2      176.20      182.89     13.03 o
  14  14   2       60.40       75.39     11.94 o
  15  14   2      116.00      118.32     11.48 o
  16  14   2       69.99       78.97     10.41 o
  17  14   2        0.66       -0.14      7.53 o
  -1  15   2       67.26       91.49     11.55 o
   0  15   2       93.00      102.63     12.04 o
   1  15   2       16.80       19.97      8.22 o
   2  15   2        0.03       -1.61      6.67 o
   3  15   2        4.89        2.34      6.51 o
   4  15   2        5.43       -0.19      5.94 o
   5  15   2       15.60        6.88      6.91 o
   6  15   2       90.94      105.04     11.05 o
   7  15   2       15.15       15.66      9.77 o
   8  15   2       38.22       38.87     11.44 o
   9  15   2       22.20       21.99     10.99 o
  10  15   2      269.65      249.54     20.55 o
  11  15   2      204.33      194.79     18.99 o
  12  15   2        6.63       -6.55      8.44 o
  13  15   2       94.29       93.35     10.48 o
  14  15   2      172.84      148.70     12.99 o
  15  15   2      139.36      147.08     15.66 o
  16  15   2        4.98        6.67     10.94 o
   1  16   2        8.53       12.13      8.16 o
   2  16   2       56.91       53.20      9.96 o
   3  16   2       12.15       10.29      7.58 o
   4  16   2       35.73       24.06      8.47 o
   5  16   2      127.31      135.98     17.77 o
   6  16   2      177.99      156.87     13.36 o
   7  16   2       71.89       73.07      9.78 o
   8  16   2       47.54       55.19     13.22 o
   9  16   2      379.46      372.70     25.21 o
  10  16   2      134.29       95.06     15.44 o
  11  16   2      214.88      212.89     20.77 o
  12  16   2      108.12      116.38     17.55 o
  13  16   2       35.27       34.87     12.33 o
  14  16   2      198.02      199.68     21.88 o
  15  16   2       77.92       74.52     16.10 o
   4  17   2       18.27       21.89      9.24 o
   5  17   2       16.25       18.24      8.59 o
   6  17   2      265.94      287.90     17.39 o
   7  17   2       81.43       88.19     11.23 o
   8  17   2       24.33       20.30     11.38 o
   9  17   2      357.51      365.87     18.49 o
  10  17   2       17.35       27.76     13.44 o
  11  17   2        2.74       20.21     11.99 o
  12  17   2      294.21      299.51     24.65 o
  13  17   2       69.19       79.63     15.88 o
 -12 -15   3        9.30        1.61      7.20 o
 -11 -15   3       65.31       56.27      9.97 o
 -10 -15   3       79.11       99.29     11.73 o
  -9 -15   3       17.24       24.77     12.10 o
  -8 -15   3       16.94       10.44     10.44 o
  -7 -15   3       54.54       67.97     14.44 o
  -6 -15   3        0.60        3.78      9.44 o
  -5 -15   3        0.00       -6.89      8.11 o
  -4 -15   3       28.99       31.85      9.06 o
 -14 -14   3       37.33       38.19      9.15 o
 -13 -14   3        1.73        4.37      7.28 o
 -12 -14   3       59.97       60.63      9.89 o
 -11 -14   3       27.86       24.10      8.05 o
 -10 -14   3       17.15       16.25      7.46 o
  -9 -14   3        6.74       12.62      7.29 o
  -8 -14   3       20.73       24.79      8.55 o
  -7 -14   3        9.72       16.66      9.77 o
  -6 -14   3       34.41       19.66     10.66 o
  -5 -14   3       97.76      108.94     15.88 o
  -4 -14   3        4.88       10.66     10.33 o
  -3 -14   3       16.96       12.82      7.26 o
  -2 -14   3       39.69       38.91      9.14 o
  -1 -14   3        6.58        1.89      7.10 o
 -15 -13   3       44.33       49.08      9.70 o
 -14 -13   3        7.92        4.75      7.18 o
 -13 -13   3       62.97       58.88      9.38 o
 -12 -13   3       86.49       99.13     10.68 o
 -11 -13   3       22.64       24.13      7.18 o
 -10 -13   3        9.77        3.89      6.06 o
  -9 -13   3       21.44       22.77      7.38 o
  -8 -13   3       42.18       48.53      8.51 o
  -7 -13   3       25.05       24.93      7.15 o
  -6 -13   3       32.91       35.98     10.99 o
  -5 -13   3      274.82      338.05     22.10 o
  -4 -13   3       87.10       96.95     13.99 o
  -3 -13   3       36.41       46.53     11.88 o
  -2 -13   3       79.08      100.17     10.52 o
  -1 -13   3      268.66      271.19     15.78 o
   0 -13   3      216.24      218.76     14.61 o
   1 -13   3        0.65       10.00      7.26 o
   2 -13   3       15.45       17.00      6.89 o
 -16 -12   3       59.57       53.08     13.77 o
 -15 -12   3       25.83       23.90      7.86 o
 -14 -12   3       27.14       21.90      7.62 o
 -13 -12   3        2.18        3.44      6.13 o
 -12 -12   3        0.74       -5.20      5.20 o
 -11 -12   3       11.15        6.19      6.03 o
 -10 -12   3      172.31      194.68     12.72 o
  -9 -12   3      563.48      539.01     23.60 o
  -8 -12   3      203.53      202.33     12.90 o
  -7 -12   3        8.11        9.77      6.13 o
  -6 -12   3      615.64      578.67     19.22 o
  -5 -12   3      184.93      165.03     16.10 o
  -4 -12   3       18.64       29.10     10.33 o
  -3 -12   3       50.35       50.42     11.77 o
  -2 -12   3        2.32        3.33      8.11 o
  -1 -12   3      120.38      108.36     10.20 o
   0 -12   3       14.63       23.69      7.52 o
   1 -12   3      280.68      301.05     13.13 o
   2 -12   3        1.39       -1.90      5.13 o
   3 -12   3        9.84        9.86      7.41 o
   4 -12   3       11.96        9.17      8.19 o
 -16 -11   3      177.53      168.36     19.66 o
 -15 -11   3       99.04      110.42     10.84 o
 -14 -11   3       12.58       11.70      6.86 o
 -13 -11   3        0.00       -0.75      5.69 o
 -12 -11   3       22.15       29.88      6.98 o
 -11 -11   3      887.11      850.62     26.82 o
 -10 -11   3      871.46      904.49     36.04 o
  -9 -11   3      243.36      247.75     12.92 o
  -8 -11   3      624.38      595.21     28.65 o
  -7 -11   3      841.18      795.42     20.79 o
  -6 -11   3      330.83      305.15     13.79 o
  -5 -11   3       28.11       26.56      6.60 o
  -4 -11   3      276.53      233.33     17.10 o
  -3 -11   3       24.55       37.09     10.33 o
  -2 -11   3       12.48       11.66      8.00 o
  -1 -11   3       10.79        7.58      5.74 o
   0 -11   3        1.18       -4.19      4.19 o
   1 -11   3      282.07      284.22     12.05 o
   2 -11   3      103.27      103.37     10.37 o
   3 -11   3       31.29       45.11      9.01 o
   4 -11   3       24.44       17.58      7.65 o
   5 -11   3      123.65      164.46     19.88 o
 -17 -10   3        6.10        8.88     10.88 o
 -16 -10   3      265.65      255.17     14.90 o
 -15 -10   3      163.33      173.21     12.86 o
 -14 -10   3       24.34        7.12      6.35 o
 -13 -10   3      130.19      136.84     11.04 o
 -12 -10   3       67.45       68.31     12.83 o
 -11 -10   3      591.90      590.36     19.32 o
 -10 -10   3      584.60      553.35     29.10 o
  -9 -10   3      468.88      485.02     16.34 o
  -8 -10   3      574.28      518.12     24.21 o
  -7 -10   3      288.97      293.72     19.05 o
  -6 -10   3        2.66       -4.16      4.16 o
  -5 -10   3       84.48       81.28      7.89 o
  -4 -10   3        3.78        5.40      5.00 o
  -3 -10   3       41.40       31.98      9.22 o
  -2 -10   3      114.86       81.07     11.22 o
  -1 -10   3       31.87       29.44      6.35 o
   0 -10   3      296.57      298.56     11.49 o
   1 -10   3       54.98       66.86      8.24 o
   2 -10   3       70.99       80.01      9.38 o
   3 -10   3        0.65       -5.34      5.34 o
   4 -10   3      433.36      469.11     18.23 o
   5 -10   3      201.37      227.64     14.59 o
   6 -10   3       99.45      136.04     18.44 o
   7 -10   3       52.01       58.75     15.21 o
 -17  -9   3      102.49      104.84     16.10 o
 -16  -9   3        0.71       -3.05      6.31 o
 -15  -9   3        1.39       -2.06      5.85 o
 -14  -9   3       90.72      101.67      9.69 o
 -13  -9   3      576.54      571.47     18.02 o
 -12  -9   3       10.99        6.06      5.30 o
 -11  -9   3       90.57       78.56      8.06 o
 -10  -9   3       92.73       83.59      8.00 o
  -9  -9   3      166.19      161.49     10.39 o
  -8  -9   3        4.56        2.43      2.86 o
  -7  -9   3      145.58      147.07      6.30 o
  -6  -9   3      299.40      308.08      8.45 o
  -5  -9   3       30.15       26.87      5.57 o
  -4  -9   3      582.15      582.78     16.37 o
  -3  -9   3     1267.62     1159.07     22.24 o
  -2  -9   3      262.08      268.09     17.32 o
  -1  -9   3      255.42      243.70     12.45 o
   0  -9   3      727.33      688.76     26.54 o
   1  -9   3       35.21       35.01      6.63 o
   2  -9   3      198.59      172.10     11.17 o
   3  -9   3      330.29      364.38     15.29 o
   4  -9   3      137.22      151.99     13.94 o
   5  -9   3       39.26       28.25      7.11 o
   6  -9   3       78.52      109.34     10.46 o
   7  -9   3       94.36      110.39     16.32 o
   8  -9   3       77.87       95.84     16.44 o
 -17  -8   3        2.98        7.55      9.55 o
 -16  -8   3       15.28        9.57      6.82 o
 -15  -8   3      243.93      241.19     14.01 o
 -14  -8   3        0.44        5.48      5.89 o
 -13  -8   3      235.45      218.54     13.38 o
 -12  -8   3       17.06       11.53      5.45 o
 -11  -8   3       37.14       43.49      4.61 o
 -10  -8   3      297.72      309.36      8.93 o
  -9  -8   3      237.04      239.22      9.40 o
  -8  -8   3       41.23       50.38      4.12 o
  -7  -8   3      176.67      174.12      6.36 o
  -6  -8   3     1068.42     1016.38     30.79 o
  -5  -8   3     3004.28     2903.96     47.51 o
  -4  -8   3     1357.03     1345.27     41.15 o
  -3  -8   3      145.76      155.41      9.34 o
  -2  -8   3      575.14      567.60     28.21 o
  -1  -8   3      525.67      528.23     15.07 o
   0  -8   3      552.13      517.96     22.43 o
   1  -8   3      398.09      354.17     13.72 o
   2  -8   3        1.40        2.26      4.78 o
   3  -8   3     1308.02     1198.66     28.60 o
   4  -8   3      656.70      612.40     18.06 o
   5  -8   3        1.72       -1.63      5.30 o
   6  -8   3      150.08      159.52     14.16 o
   7  -8   3       18.40       21.00      8.50 o
   8  -8   3        4.13       11.11     10.33 o
   9  -8   3       25.23       19.55     11.33 o
 -17  -7   3        4.63        9.55      9.88 o
 -16  -7   3       83.64       75.29      9.58 o
 -15  -7   3      515.22      502.67     17.80 o
 -14  -7   3      341.69      350.91     22.20 o
 -13  -7   3        1.27       -1.22      3.69 o
 -12  -7   3        2.65        0.71      3.47 o
 -11  -7   3      334.41      318.87      9.47 o
 -10  -7   3       68.22       77.94      5.57 o
  -9  -7   3       41.11       46.85      4.35 o
  -8  -7   3       50.23       37.51      3.80 o
  -7  -7   3      499.11      448.16     12.84 o
  -6  -7   3      630.65      639.35     10.52 o
  -5  -7   3      242.89      241.12      6.95 o
  -4  -7   3       33.65       42.46      3.71 o
  -3  -7   3      285.08      264.04      7.59 o
  -2  -7   3      807.53      741.66     12.92 o
  -1  -7   3       52.58       44.56      5.65 o
   0  -7   3      108.58      114.72     11.33 o
   1  -7   3      874.79      920.86     27.43 o
   2  -7   3     4530.11     4494.61     41.01 o
   3  -7   3     3684.32     3474.33     64.69 o
   4  -7   3      164.99      133.98     13.05 o
   5  -7   3       57.34       51.39      7.08 o
   6  -7   3       48.79       29.48      6.72 o
   7  -7   3      142.33      130.94     10.76 o
   8  -7   3       78.44       63.97     13.66 o
   9  -7   3        4.84        9.55     10.22 o
  10  -7   3        1.63        5.77     10.55 o
 -17  -6   3       19.84       31.32     10.99 o
 -16  -6   3      421.06      427.47     17.61 o
 -15  -6   3       64.01       74.66      6.99 o
 -14  -6   3      526.72      557.85     13.92 o
 -13  -6   3      156.23      147.46      8.17 o
 -12  -6   3        3.79       -1.47      3.54 o
 -11  -6   3       20.06       20.21      4.09 o
 -10  -6   3       68.44       60.90      4.81 o
  -9  -6   3       96.30      107.09      5.84 o
  -8  -6   3       95.88       76.89      4.97 o
  -7  -6   3      126.51      119.12      6.32 o
  -6  -6   3      189.65      188.39      6.01 o
  -5  -6   3       44.23       37.55      3.20 o
  -4  -6   3      385.72      394.63      7.98 o
  -3  -6   3       88.48       56.53      3.93 o
  -2  -6   3       16.18       26.89      2.77 o
  -1  -6   3      974.14     1039.29     18.10 o
   0  -6   3      341.93      312.28     14.88 o
   1  -6   3      679.26      669.66     21.88 o
   2  -6   3        0.30        1.42      4.03 o
   3  -6   3       49.82       54.59      6.19 o
   4  -6   3      151.27      128.66      9.08 o
   5  -6   3        4.43        6.50      4.79 o
   6  -6   3       25.42       39.71      6.40 o
   7  -6   3        7.59        3.76      5.17 o
   8  -6   3       47.39       35.78      6.80 o
   9  -6   3      157.50      139.82     17.21 o
  10  -6   3      103.73       72.85     14.10 o
  11  -6   3        3.87       -0.22      9.88 o
 -17  -5   3      231.28      223.19     14.21 o
 -16  -5   3      523.82      588.09     16.84 o
 -15  -5   3       24.75       30.16      5.92 o
 -14  -5   3        3.61        4.04      4.34 o
 -13  -5   3      281.26      267.27     10.11 o
 -12  -5   3      158.89      162.99      8.07 o
 -11  -5   3        4.14        2.42      3.58 o
 -10  -5   3      138.50      128.25      7.00 o
  -9  -5   3       10.60       10.00      3.32 o
  -8  -5   3     2112.50     2059.37     36.61 o
  -7  -5   3      617.88      611.32     10.45 o
  -6  -5   3       72.98       64.32      4.13 o
  -5  -5   3      359.61      331.87      6.98 o
  -4  -5   3      240.96      246.53      6.18 o
  -3  -5   3      336.09      351.99      7.18 o
  -2  -5   3      142.64      153.59      4.76 o
  -1  -5   3       57.23       75.14      4.65 o
   0  -5   3     1419.39     1430.84     18.99 o
   1  -5   3       51.88       37.76      6.44 o
   2  -5   3     2961.03     3007.84     30.32 o
   3  -5   3     2279.08     2301.62     26.21 o
   4  -5   3      436.35      439.15     17.71 o
   5  -5   3      221.29      194.05      9.77 o
   6  -5   3      622.26      607.84     15.77 o
   7  -5   3       84.33       80.12     16.32 o
   8  -5   3      255.44      216.17     11.44 o
   9  -5   3        4.04        3.78      8.55 o
  10  -5   3      261.75      253.65     20.99 o
  11  -5   3       28.01       19.77     10.88 o
  12  -5   3       13.30        6.11     10.55 o
 -17  -4   3       94.41      103.61     10.82 o
 -16  -4   3      176.22      195.35     10.76 o
 -15  -4   3        0.80       -2.72      4.55 o
 -14  -4   3      797.61      788.03     20.36 o
 -13  -4   3      266.61      271.56     10.11 o
 -12  -4   3      115.28      115.68      7.49 o
 -11  -4   3      736.60      644.02     12.93 o
 -10  -4   3     1900.35     1824.66     19.75 o
  -9  -4   3      540.52      521.51     10.47 o
  -8  -4   3      592.46      584.31     10.26 o
  -7  -4   3      374.44      404.21     10.61 o
  -6  -4   3        1.23        0.24      2.07 o
  -5  -4   3       15.11       14.56      2.38 o
  -4  -4   3       79.69       90.34      4.02 o
  -3  -4   3      150.86      177.70      6.44 o
  -2  -4   3        5.93        5.04      1.67 o
  -1  -4   3       74.26       96.14      4.37 o
   0  -4   3       41.57       31.61      3.03 o
   1  -4   3      170.02      208.23     11.66 o
   2  -4   3     4992.81     5363.48     54.08 o
   3  -4   3      347.92      314.87     13.22 o
   4  -4   3      222.04      227.58     21.21 o
   5  -4   3       90.85       92.13      7.13 o
   6  -4   3      552.73      614.12     14.74 o
   7  -4   3     1416.25     1388.61     22.29 o
   8  -4   3      157.58      182.12     10.16 o
   9  -4   3       33.65       26.39      5.77 o
  10  -4   3      298.82      271.64     21.32 o
  11  -4   3      120.98      111.28     15.99 o
  12  -4   3       39.84       35.20     11.66 o
  13  -4   3      108.07      120.16     17.21 o
 -17  -3   3      117.74      123.66      9.31 o
 -16  -3   3        2.76        2.23      5.23 o
 -15  -3   3      205.83      227.27     10.96 o
 -14  -3   3      442.35      449.65     13.20 o
 -13  -3   3       49.75       42.50      5.59 o
 -12  -3   3        4.42       -3.56      3.56 o
 -11  -3   3       80.56       87.52      6.09 o
 -10  -3   3     2265.67     2327.62     27.20 o
  -9  -3   3      912.60      899.86     13.82 o
  -8  -3   3      108.90      121.14      5.83 o
  -7  -3   3     1613.21     1763.00     16.07 o
  -6  -3   3        9.72       10.33      2.30 o
  -5  -3   3     6001.00     6422.95     71.10 o
  -4  -3   3      191.57      214.73      5.12 o
  -3  -3   3      288.13      359.26      6.18 o
  -2  -3   3      172.81      167.55      4.53 o
  -1  -3   3      395.17      480.58     17.05 o
   0  -3   3    11174.10    12235.47    153.19 o
   1  -3   3     2351.62     2572.76     93.84 o
   2  -3   3     4644.81     4830.20     47.31 o
   3  -3   3      994.80     1009.86     14.54 o
   4  -3   3     1334.15     1401.57     37.20 o
   5  -3   3      424.97      448.81     11.15 o
   6  -3   3      404.35      380.28     10.98 o
   7  -3   3      912.04      938.66     17.04 o
   8  -3   3      220.91      210.62     10.08 o
   9  -3   3     1142.68     1105.33     33.65 o
  10  -3   3       78.96       72.41     11.99 o
  11  -3   3      155.67      170.69     17.44 o
  12  -3   3        7.31        4.78      9.11 o
  13  -3   3        7.99       15.21     10.66 o
  14  -3   3       33.34       27.43     13.22 o
 -17  -2   3       43.13       46.02      9.39 o
 -16  -2   3       21.89       15.99      5.86 o
 -15  -2   3        4.44       -0.07      4.72 o
 -14  -2   3      238.16      193.99     10.31 o
 -13  -2   3       52.80       60.27      6.26 o
 -12  -2   3       13.39        9.04      4.29 o
 -11  -2   3      276.95      285.77      9.70 o
 -10  -2   3       23.84       18.72      4.00 o
  -9  -2   3      218.46      196.39      7.51 o
  -8  -2   3      300.05      284.71      7.79 o
  -7  -2   3      576.64      574.10      9.68 o
  -6  -2   3      607.47      571.14      8.92 o
  -5  -2   3    11123.86    12125.04    155.43 o
  -4  -2   3        1.23        1.66      1.69 o
  -3  -2   3     1099.84     1060.16     13.33 o
  -2  -2   3      865.53      870.33      8.44 o
  -1  -2   3      753.51      832.77     14.05 o
   0  -2   3     1672.90     1864.64     81.13 o
   1  -2   3     7053.21     7476.47    175.37 o
   2  -2   3     2812.21     3370.36    159.81 o
   3  -2   3       55.57       41.85      3.78 o
   4  -2   3     1022.77     1093.21     14.21 o
   5  -2   3       13.67       18.10      3.83 o
   6  -2   3       25.91       30.59      4.03 o
   7  -2   3       78.96       83.94      6.38 o
   8  -2   3        1.82       -1.71      3.70 o
   9  -2   3      494.99      484.11     13.16 o
  10  -2   3      123.77      119.27      8.52 o
  11  -2   3       16.68        7.66      8.77 o
  12  -2   3        1.03        1.67      8.22 o
  13  -2   3       46.25       40.20     12.44 o
  14  -2   3       48.07       55.42     13.22 o
 -16  -1   3       95.08       90.29      8.37 o
 -15  -1   3       74.90       72.61      7.56 o
 -14  -1   3      145.64      128.73      8.84 o
 -13  -1   3       69.51       64.32      6.54 o
 -12  -1   3        0.33        1.36      3.92 o
 -11  -1   3       90.44      101.11      7.07 o
 -10  -1   3        6.41        6.46      3.73 o
  -9  -1   3       53.08       48.57      4.64 o
  -8  -1   3      282.72      276.62      8.01 o
  -7  -1   3      485.89      551.87     13.05 o
  -6  -1   3      652.44      656.65      9.62 o
  -5  -1   3      164.84      128.58      4.74 o
  -4  -1   3     1277.08     1115.78     12.70 o
  -3  -1   3     6934.78     7353.63     95.81 o
  -2  -1   3      321.27      364.48      4.26 o
  -1  -1   3     1629.55     1934.91     61.12 o
   0  -1   3      194.68      182.85      9.00 o
   1  -1   3    15195.12    15672.43    170.09 o
   2  -1   3      189.73      213.46      4.49 o
   3  -1   3      118.06      148.14     10.99 o
   4  -1   3      372.27      340.81      8.94 o
   5  -1   3        8.03       18.13      3.39 o
   6  -1   3     1326.42     1363.23     19.93 o
   7  -1   3      112.58      128.21      6.57 o
   8  -1   3      281.12      286.37      9.39 o
   9  -1   3      330.25      314.95     10.44 o
  10  -1   3        0.19        0.36      3.90 o
  11  -1   3       73.66       74.74     12.66 o
  12  -1   3      135.22      127.82     15.44 o
  13  -1   3       42.68       37.09     10.88 o
  14  -1   3       14.41       20.43     11.55 o
  15  -1   3       98.14      103.50     16.99 o
 -16   0   3       14.50       15.41      8.00 o
 -15   0   3        0.05       -0.66      5.09 o
 -14   0   3      224.27      239.02     11.30 o
 -13   0   3      492.57      491.78     13.86 o
 -12   0   3       22.38       23.29      5.04 o
 -11   0   3        0.02       -3.83      3.83 o
 -10   0   3      249.85      239.68      9.12 o
  -9   0   3      820.52      829.02     13.97 o
  -8   0   3       25.40       28.66      3.91 o
  -7   0   3       36.97       38.07      3.78 o
  -6   0   3     1076.23     1322.29     34.20 o
  -5   0   3      244.31      233.30      5.87 o
  -4   0   3     2569.53     2844.52     43.08 o
  -3   0   3       81.54       97.47      3.59 o
  -2   0   3     3207.14     3342.84     51.02 o
  -1   0   3     2871.67     2767.83     43.29 o
   0   0   3     8003.14     7342.13     52.38 o
   1   0   3    17738.15    17804.28    204.87 o
   2   0   3      667.23      726.47      8.69 o
   3   0   3     3901.94     3898.44     49.24 o
   4   0   3      477.88      600.40      7.81 o
   5   0   3      850.52      936.85     21.21 o
   6   0   3     2050.85     2294.67     37.59 o
   7   0   3        1.49        1.29      2.42 o
   8   0   3       22.22       30.32      3.90 o
   9   0   3       29.64       37.87      4.50 o
  10   0   3      292.93      302.84     10.27 o
  11   0   3     1825.56     1829.05     41.59 o
  13   0   3       51.87       39.98     11.55 o
  14   0   3       74.57       92.95     14.44 o
  15   0   3      134.63      138.93     17.44 o
  16   0   3       50.18       47.53     13.55 o
 -15   1   3      221.69      244.61     12.15 o
 -14   1   3      108.10      113.09      8.69 o
 -13   1   3      446.51      459.35     22.05 o
 -12   1   3      120.51      119.02      8.17 o
 -11   1   3        7.14       -0.94      4.47 o
 -10   1   3     1087.74     1047.92     20.22 o
  -9   1   3        0.18        0.47      4.04 o
  -8   1   3      192.28      209.20      9.14 o
  -7   1   3       27.29       21.51      4.00 o
  -6   1   3      480.50      536.91     19.20 o
  -5   1   3        1.74        0.19      2.09 o
  -4   1   3       31.50       50.47      3.31 o
  -3   1   3        6.87        5.35      1.78 o
  -2   1   3      308.02      258.60      8.32 o
  -1   1   3    45970.11    43487.89   1842.62 o
   0   1   3      695.81      784.25      5.58 o
   1   1   3    12452.23    12496.69    138.79 o
   2   1   3    14672.99    14094.58    245.57 o
   3   1   3     2072.52     1922.17     16.41 o
   4   1   3      186.46      233.34      6.99 o
   5   1   3      952.03      800.29      6.70 o
   6   1   3       91.81      103.96      3.29 o
   7   1   3      176.36      192.52      6.10 o
   8   1   3        2.50       -0.92      2.56 o
   9   1   3      283.90      284.17      8.66 o
  10   1   3      715.69      708.82     17.94 o
  11   1   3     1570.49     1602.85     55.31 o
  12   1   3        0.60       -3.00      7.77 o
  13   1   3      908.91      853.56     32.76 o
  14   1   3       34.52       36.54     10.77 o
  15   1   3       30.12       24.32     10.55 o
  16   1   3       71.94       76.63     14.66 o
 -15   2   3       51.51       69.30     10.57 o
 -14   2   3       81.28       89.90      8.42 o
 -13   2   3       65.13       57.20      7.05 o
 -12   2   3      535.55      521.91     17.27 o
 -11   2   3       31.26       24.53      6.01 o
 -10   2   3      798.71      797.38     18.57 o
  -9   2   3      155.14      162.19     10.44 o
  -8   2   3      154.74      150.10     15.71 o
  -7   2   3      298.29      271.55      9.84 o
  -6   2   3     1264.95     1329.70     40.92 o
  -5   2   3      153.05      185.13      7.34 o
  -4   2   3      181.35      166.09      5.48 o
  -3   2   3     1348.24     1284.58     32.93 o
  -2   2   3     1429.43     1303.41     35.56 o
  -1   2   3      297.54      281.01      5.38 o
   0   2   3       21.14       20.98      1.49 o
   1   2   3     3644.18     3281.02    601.57 o
   2   2   3     6821.25     7375.05    151.90 o
   3   2   3      869.86      797.72     18.79 o
   4   2   3        3.57        2.82      1.06 o
   5   2   3     2169.17     2221.95     72.06 o
   6   2   3     1030.06     1005.74     32.48 o
   7   2   3      281.43      319.08     10.72 o
   8   2   3       19.45       20.86      3.16 o
   9   2   3       37.89       38.79      4.00 o
  10   2   3      323.43      316.60     10.27 o
  11   2   3        0.87       -2.35      3.46 o
  12   2   3       42.39       40.41      5.63 o
  14   2   3       32.20       29.65      9.99 o
  15   2   3        1.31       -1.78      9.22 o
  16   2   3       13.45       13.22     11.33 o
  17   2   3        3.56       10.55     10.88 o
 -14   3   3      378.31      382.30     14.68 o
 -13   3   3        4.21        5.95      5.31 o
 -12   3   3       73.42       64.58      8.39 o
 -11   3   3      495.13      493.37     16.48 o
 -10   3   3       35.94       35.13      6.40 o
  -9   3   3      113.66      118.82      9.33 o
  -8   3   3       45.46       42.52      5.93 o
  -7   3   3       90.99       63.20      6.12 o
  -6   3   3       87.52       84.88      8.05 o
  -5   3   3     4799.05     5042.80    197.23 o
  -4   3   3     1247.43     1339.72     55.36 o
  -3   3   3     1035.28     1101.90     38.04 o
  -2   3   3       12.51        3.74      1.97 o
  -1   3   3       74.74       72.64      3.53 o
   0   3   3     3929.49     3887.46     18.38 o
   1   3   3     1740.48     1652.79     10.99 o
   2   3   3       20.42       24.32      9.47 o
   3   3   3      241.26      278.04      5.86 o
   4   3   3       58.18       60.41      2.49 o
   5   3   3     1100.11     1312.97     26.34 o
   6   3   3     1062.68     1196.56     43.31 o
   7   3   3     1528.05     1716.34     63.36 o
   8   3   3       23.06       17.62      3.10 o
   9   3   3        3.66        3.37      2.89 o
  10   3   3      259.53      274.13      9.02 o
  11   3   3      777.16      827.98     15.43 o
  12   3   3       37.15       33.96      5.77 o
  13   3   3      834.24      765.94     29.32 o
  14   3   3        0.02       -6.11      7.88 o
  15   3   3       28.89       34.76     10.88 o
  16   3   3      110.59      108.17     15.55 o
  17   3   3       27.79       30.65     12.88 o
 -14   4   3       25.09       26.37      9.15 o
 -13   4   3        8.72       10.47      5.91 o
 -12   4   3       57.50       57.29      8.22 o
 -11   4   3      818.44      872.20     32.65 o
 -10   4   3      228.16      212.43     11.58 o
  -9   4   3      979.94      942.13     27.82 o
  -8   4   3      986.00      930.47     48.25 o
  -7   4   3       36.37       65.01      6.47 o
  -6   4   3      352.82      373.88     11.89 o
  -5   4   3     2970.22     2863.77     66.74 o
  -4   4   3      120.95      124.18     10.72 o
  -3   4   3      300.83      309.85     16.49 o
  -2   4   3      290.52      334.59      9.22 o
  -1   4   3     1096.27     1142.96     11.52 o
   0   4   3     1602.02     1682.83     12.95 o
   1   4   3     3225.10     3262.55     17.29 o
   2   4   3      285.75      240.25      3.98 o
   3   4   3        4.23       -0.07      1.36 o
   4   4   3      433.57      510.80     15.93 o
   5   4   3     1050.20     1204.55     10.41 o
   6   4   3     4660.48     5263.70     44.59 o
   7   4   3      400.59      503.34     10.22 o
   8   4   3       72.46       72.88      5.10 o
   9   4   3       84.29       79.82      5.63 o
  10   4   3      489.82      521.18     12.04 o
  11   4   3      419.06      430.49     11.75 o
  12   4   3       50.14       40.40      5.52 o
  13   4   3      986.40      993.44     28.54 o
  14   4   3        2.16       -6.89      7.11 o
  15   4   3       48.04       53.75     11.88 o
  16   4   3      125.86      111.17     15.10 o
  17   4   3        0.03       -7.88      9.44 o
 -13   5   3        2.16       -4.83      5.32 o
 -12   5   3       17.02       11.03      6.92 o
 -11   5   3       34.11       26.57      7.13 o
 -10   5   3      204.35      198.56     12.72 o
  -9   5   3      210.12      198.27     11.54 o
  -8   5   3       88.73       92.72      8.01 o
  -7   5   3      363.05      384.57     13.58 o
  -6   5   3     1678.23     1696.45     70.91 o
  -5   5   3      331.03      313.24     10.88 o
  -4   5   3      538.31      597.09     23.93 o
  -3   5   3      819.77      859.03     21.38 o
  -2   5   3      118.75       94.86      6.02 o
  -1   5   3      124.34      136.48      8.11 o
   0   5   3        0.80        1.84      1.75 o
   1   5   3     1392.02     1466.86     13.44 o
   2   5   3      286.19      245.11      5.22 o
   3   5   3       38.37       29.94      1.97 o
   4   5   3     1147.63     1286.96     14.90 o
   5   5   3      592.55      616.42      6.12 o
   6   5   3      172.84      166.38      6.54 o
   7   5   3      340.87      485.83     10.33 o
   8   5   3      211.90      275.61      8.43 o
   9   5   3        6.36       13.86      3.46 o
  10   5   3      444.55      479.31     11.82 o
  11   5   3      261.19      244.21      9.86 o
  12   5   3       83.31       69.25      6.77 o
  13   5   3      157.12      148.99      9.34 o
  14   5   3      357.15      345.79     19.99 o
  15   5   3      105.57       95.51     13.66 o
  16   5   3        3.13        3.78      9.44 o
  17   5   3      251.06      253.87     22.54 o
  18   5   3        3.93       -7.22     10.33 o
 -12   6   3      148.04      158.25     19.71 o
 -11   6   3      453.18      469.23     18.01 o
 -10   6   3      287.54      286.28     14.41 o
  -9   6   3       32.79       27.95      6.67 o
  -8   6   3      125.23      129.97      9.89 o
  -7   6   3      318.74      315.61     13.19 o
  -6   6   3        9.99        7.90      5.10 o
  -5   6   3      316.99      315.54     11.74 o
  -4   6   3      174.45      165.86      9.08 o
  -3   6   3      267.05      310.44     10.67 o
  -2   6   3        7.80        3.46      3.10 o
  -1   6   3     3498.55     3606.03     88.34 o
   0   6   3      860.31     1001.68     12.61 o
   1   6   3     6415.24     7080.68     42.13 o
   2   6   3      298.89      299.67      6.21 o
   3   6   3     4456.25     4994.02    121.27 o
   4   6   3      194.40      203.62      9.91 o
   5   6   3     2010.43     2200.96     43.53 o
   6   6   3     2609.37     2851.36     38.46 o
   7   6   3     7088.48     8260.52     43.88 o
   8   6   3      191.98      201.41      7.87 o
   9   6   3      963.11      957.69     16.14 o
  10   6   3      235.19      252.71      9.66 o
  11   6   3      260.92      246.26     16.21 o
  12   6   3      350.48      364.07     13.44 o
  13   6   3       15.90       19.72      5.52 o
  14   6   3      310.48      315.87     15.27 o
  15   6   3        2.86        0.89      7.88 o
  16   6   3       15.99       13.88     10.22 o
  17   6   3      256.02      283.30     23.21 o
  18   6   3      102.44       97.28     16.66 o
 -11   7   3        2.33        4.45      6.96 o
 -10   7   3        6.06        4.80      6.34 o
  -9   7   3        2.62       10.38      6.12 o
  -8   7   3       12.20       12.44      6.12 o
  -7   7   3       91.57      102.70      8.82 o
  -6   7   3        3.49        6.00      5.00 o
  -5   7   3       21.02       21.29      5.68 o
  -4   7   3        7.05        6.72      4.92 o
  -3   7   3        0.38       -1.47      3.76 o
  -2   7   3      349.07      341.87     11.53 o
  -1   7   3      522.47      495.10     12.72 o
   0   7   3     2641.37     2600.47     41.55 o
   1   7   3     1912.58     1788.41     16.46 o
   2   7   3     3839.23     4195.66     37.20 o
   3   7   3     1771.68     1894.88     23.84 o
   4   7   3      140.03      208.21     13.27 o
   5   7   3     3853.91     4404.64     47.31 o
   6   7   3       35.89       37.88      4.46 o
   7   7   3     1694.27     1804.24     58.36 o
   8   7   3     1152.13     1169.99     18.03 o
   9   7   3     2775.55     2836.77     41.31 o
  10   7   3       76.15       82.25      6.65 o
  11   7   3       16.92       29.03      5.13 o
  12   7   3      842.33      811.52     17.57 o
  13   7   3      736.31      707.37     17.26 o
  14   7   3      908.40      901.07     22.49 o
  15   7   3      157.43      154.23     10.32 o
  16   7   3      142.24      144.37     16.66 o
  17   7   3       27.40       24.10     11.99 o
  18   7   3       66.56       65.52     14.55 o
 -10   8   3       40.14       32.65      8.30 o
  -9   8   3       27.63       37.16      7.81 o
  -8   8   3      101.97      107.35     10.16 o
  -7   8   3        1.60       -0.97      5.47 o
  -6   8   3        8.19        7.43      5.64 o
  -5   8   3       19.75       26.82      6.36 o
  -4   8   3        3.28        1.16      5.01 o
  -3   8   3      791.96      763.84     18.33 o
  -2   8   3      193.67      229.89     11.07 o
  -1   8   3      144.09      152.68      9.08 o
   0   8   3      837.30      862.51     14.04 o
   1   8   3     3639.07     3811.65     41.87 o
   2   8   3      248.98      279.58     10.27 o
   3   8   3       17.98       18.33      2.77 o
   4   8   3      290.45      282.48      6.58 o
   5   8   3      581.56      687.76     20.88 o
   6   8   3     1584.23     1751.22     32.65 o
   7   8   3      183.16      155.21      8.12 o
   8   8   3      341.47      326.50     10.99 o
   9   8   3     1555.56     1594.00     22.69 o
  10   8   3       47.16       37.13      8.22 o
  11   8   3        0.32       -1.14      4.11 o
  12   8   3     1173.46     1178.60     21.64 o
  13   8   3      151.06      165.92     10.10 o
  14   8   3      378.83      375.42     14.03 o
  15   8   3       40.22       44.22      7.01 o
  16   8   3       83.15       83.85     14.33 o
  17   8   3      301.90      322.06     23.99 o
  18   8   3        0.00       -6.55     10.22 o
 -10   9   3       31.27       32.03      8.90 o
  -9   9   3      161.47      173.29     13.86 o
  -8   9   3        1.72        6.82      6.32 o
  -7   9   3      157.01      168.41     12.21 o
  -6   9   3      444.32      470.10     17.31 o
  -5   9   3      423.91      390.01     15.84 o
  -4   9   3       53.20       57.06      7.56 o
  -3   9   3       14.47       11.21      7.88 o
  -2   9   3      247.22      236.27     12.41 o
  -1   9   3      344.40      346.04     10.68 o
   0   9   3      872.83      880.36     18.81 o
   1   9   3      204.12      211.61      9.97 o
   2   9   3       21.61       16.76      3.36 o
   3   9   3      832.47      836.10     12.14 o
   4   9   3      577.31      584.63     24.49 o
   5   9   3       41.45       29.10      7.00 o
   6   9   3      143.69      160.70     13.22 o
   7   9   3       42.51       30.62      5.18 o
   8   9   3       96.77      104.72      8.01 o
   9   9   3      418.42      406.57     12.97 o
  10   9   3        0.02       -1.34      2.29 o
  11   9   3      317.27      367.95     10.03 o
  12   9   3      612.29      557.55     33.59 o
  13   9   3      267.41      237.78     19.27 o
  14   9   3      134.06      141.14     10.11 o
  15   9   3        4.41        9.96      5.53 o
  16   9   3       58.80       71.56     12.77 o
  17   9   3       17.89       21.77     11.55 o
  18   9   3        1.19       -3.11     10.66 o
  -8  10   3       84.26      100.58     14.88 o
  -7  10   3       75.42       65.56      9.27 o
  -6  10   3        3.01        9.05      6.20 o
  -5  10   3      390.16      418.95     16.92 o
  -4  10   3      451.96      438.54     16.73 o
  -3  10   3        7.55        7.78      6.72 o
  -2  10   3      154.35      126.65      9.85 o
  -1  10   3        0.30       -1.31      4.02 o
   0  10   3      149.61      148.65     10.05 o
   1  10   3      181.82      152.66     10.03 o
   2  10   3      499.05      538.57     11.32 o
   3  10   3      217.96      197.12      7.35 o
   4  10   3      155.62      171.60      6.85 o
   5  10   3       75.12       86.25      4.61 o
   6  10   3      785.50      768.94     24.88 o
   7  10   3     1481.08     1542.43     34.65 o
   8  10   3      174.64      190.07     12.55 o
   9  10   3     4480.53     4635.68    119.66 o
  10  10   3      128.62      165.33     10.19 o
  11  10   3        0.01        0.01      4.95 o
  12  10   3      188.88      200.63     11.08 o
  13  10   3      226.38      283.68     12.73 o
  14  10   3       39.26       43.00      7.08 o
  15  10   3       25.92       31.62      6.78 o
  16  10   3       25.44       22.36      7.07 o
  17  10   3      292.45      301.07     22.77 o
  18  10   3      197.06      230.55     21.66 o
  -7  11   3       21.71       22.42      8.40 o
  -6  11   3       38.01       37.86      8.72 o
  -5  11   3       71.57       72.03      9.53 o
  -4  11   3       73.12       72.67      9.07 o
  -3  11   3       27.38       33.43      7.57 o
  -2  11   3      196.44      189.51      9.83 o
  -1  11   3        1.69       -1.17      3.90 o
   0  11   3       69.38       63.99      7.88 o
   1  11   3     2452.24     2338.81     37.87 o
   2  11   3      231.36      213.54     12.40 o
   3  11   3      614.08      667.60     12.56 o
   4  11   3      208.31      209.58      7.35 o
   5  11   3       83.33       89.03      6.89 o
   6  11   3       66.95       57.53      9.66 o
   7  11   3      963.46      983.83     29.65 o
   8  11   3       63.90       75.29     11.66 o
   9  11   3      162.70      176.48     10.82 o
  10  11   3        0.20       -1.68      4.73 o
  11  11   3      139.97      141.90     10.26 o
  12  11   3     1715.62     1716.50     28.81 o
  13  11   3      565.20      562.17     21.16 o
  14  11   3      312.55      314.11     14.31 o
  15  11   3       37.96       44.23      7.73 o
  16  11   3      193.12      208.88     18.21 o
  17  11   3      507.33      572.31     24.60 o
  18  11   3       15.43        9.00     11.66 o
  -6  12   3       46.58       35.13      9.11 o
  -5  12   3       70.32       75.68     10.44 o
  -4  12   3        1.95        0.56      5.17 o
  -3  12   3       23.31       19.33      5.73 o
  -2  12   3        1.14       -2.10      4.27 o
  -1  12   3        0.03       -2.07      5.42 o
   0  12   3       45.50       32.30      7.33 o
   1  12   3       45.50       38.29      7.41 o
   2  12   3       56.71       61.38      6.06 o
   3  12   3      731.71      674.78     16.44 o
   4  12   3     1511.26     1443.60     44.50 o
   5  12   3       60.69       42.81      7.08 o
   6  12   3      299.43      271.97     18.99 o
   7  12   3       46.79       26.54      9.66 o
   8  12   3      118.49      134.38     14.77 o
   9  12   3      517.10      511.18     24.54 o
  10  12   3      560.83      567.21     17.58 o
  11  12   3      150.40      138.09     10.59 o
  12  12   3      965.14      940.03     41.76 o
  13  12   3      133.74      152.45     11.18 o
  14  12   3       36.90       32.53      7.13 o
  15  12   3      107.69      117.40     10.28 o
  16  12   3       29.83       44.68      8.04 o
  17  12   3        2.01       -5.78      6.20 o
  18  12   3      129.09      125.05     17.66 o
  -5  13   3       54.20       58.41      8.38 o
  -4  13   3       10.51       14.85      6.21 o
  -3  13   3       66.01       63.69      8.05 o
  -2  13   3       56.29       37.96      8.16 o
  -1  13   3        2.51       -5.45      5.45 o
   0  13   3       93.14      102.90     10.20 o
   1  13   3       44.20       29.65      5.67 o
   2  13   3      628.37      641.93     14.81 o
   3  13   3      711.44      703.56     30.79 o
   4  13   3      588.72      530.06     17.98 o
   5  13   3      160.00      166.37     18.93 o
   6  13   3      850.60      788.96     47.53 o
   7  13   3     1885.72     1790.75     43.64 o
   8  13   3      201.36      201.01     17.32 o
   9  13   3        3.11        6.00      8.00 o
  10  13   3      460.01      450.99     24.54 o
  11  13   3       85.65       94.40     14.10 o
  12  13   3        0.29       -0.72      5.52 o
  13  13   3        9.25        1.96      5.67 o
  14  13   3        4.33        6.82      6.50 o
  15  13   3        5.09        4.73      6.12 o
  16  13   3       27.68       24.39      7.92 o
  17  13   3       46.52       46.97      9.29 o
  18  13   3       73.75       48.09     14.21 o
  -3  14   3        0.11       -0.11      5.76 o
  -2  14   3       25.18       24.03      6.58 o
  -1  14   3        4.75       -3.96      5.33 o
   0  14   3      302.08      293.29     12.40 o
   1  14   3      351.64      357.56     17.20 o
   2  14   3      351.90      341.34     16.06 o
   3  14   3      180.75      166.97     12.09 o
   4  14   3      105.34      102.60      9.84 o
   5  14   3       19.66       13.96      6.50 o
   6  14   3       93.00       90.82      9.26 o
   7  14   3      125.50      101.39     13.66 o
   8  14   3      217.46      193.35     17.77 o
   9  14   3      198.22      182.02     17.55 o
  10  14   3        4.85       -4.44      7.66 o
  11  14   3      146.70      154.81     18.10 o
  12  14   3       43.50       39.42     11.33 o
  13  14   3        0.01       -0.25      6.18 o
  14  14   3        1.83        3.27      6.19 o
  15  14   3       18.82       21.46      7.68 o
  16  14   3       34.02       30.60      8.52 o
  17  14   3        6.22        6.69      7.31 o
  -1  15   3        0.29        1.41      7.41 o
   0  15   3       27.34       34.97      8.52 o
   1  15   3       81.04       71.05     14.55 o
   2  15   3       18.18       19.42      7.65 o
   3  15   3       19.07       13.81      6.82 o
   4  15   3        3.08        1.79      6.39 o
   5  15   3        0.14        9.30      6.48 o
   6  15   3       17.55        6.48      6.54 o
   7  15   3       26.65       26.87      7.38 o
   8  15   3        2.05        0.33      8.33 o
   9  15   3      222.49      206.56     20.10 o
  10  15   3       33.92       38.76     11.55 o
  11  15   3        0.22        1.89      9.44 o
  12  15   3       46.34       49.31     13.22 o
  13  15   3       93.80       97.84     16.10 o
  14  15   3      125.21      142.70     18.10 o
  15  15   3       57.60       52.61      9.21 o
  16  15   3       14.14       16.59      7.89 o
   1  16   3       29.85       29.82      9.34 o
   2  16   3        0.13       -0.31      7.03 o
   3  16   3       61.05       75.69     10.25 o
   4  16   3        2.91        0.06      6.67 o
   5  16   3       18.59       13.52      7.50 o
   6  16   3       40.43       32.17      8.40 o
   7  16   3      178.96      168.72     13.33 o
   8  16   3      109.83      113.92     11.42 o
   9  16   3       54.17       46.42     13.33 o
  10  16   3        2.26       -0.44      9.88 o
  11  16   3      179.15      194.01     21.10 o
  12  16   3      696.85      750.95     34.32 o
  13  16   3      426.03      435.00     28.32 o
  14  16   3       32.34       27.32     12.44 o
  15  16   3      107.49      117.27     18.32 o
   3  17   3        0.48       -3.77      6.98 o
   4  17   3       15.33       14.38      8.32 o
   5  17   3       19.08       18.58     10.61 o
   6  17   3      144.99      154.60     13.38 o
   7  17   3      201.03      204.85     17.82 o
   8  17   3       27.80       20.59      8.68 o
   9  17   3      103.34      103.49     12.01 o
  10  17   3      209.34      223.11     21.77 o
  11  17   3      470.73      497.97     30.65 o
  12  17   3      534.09      565.38     32.32 o
  13  17   3        0.05      -10.11     10.99 o
  14  17   3       13.72        4.78     12.33 o
   8  18   3       60.32       66.51     11.65 o
   9  18   3       56.48       55.61     10.68 o
  10  18   3      189.35      214.96     16.17 o
  -9 -15   4      107.52      141.37     18.32 o
  -8 -15   4       87.29       93.06     16.32 o
  -7 -15   4       49.59       65.41     14.44 o
  -6 -15   4       18.85       21.99     11.99 o
 -12 -14   4        2.07       -0.25      7.13 o
 -11 -14   4       85.52       78.95     12.55 o
 -10 -14   4      183.55      192.58     14.50 o
  -9 -14   4      367.98      369.40     34.54 o
  -8 -14   4       97.03      101.11     10.87 o
  -7 -14   4       20.37       24.43     11.33 o
  -6 -14   4        0.59       -1.44      9.33 o
  -5 -14   4       14.22       23.77     11.44 o
  -4 -14   4       57.44       42.53     12.88 o
  -3 -14   4       84.68       76.90     10.72 o
  -2 -14   4        2.08        3.56      7.13 o
 -14 -13   4       98.61      101.28     16.32 o
 -13 -13   4        7.30       11.08      7.43 o
 -12 -13   4      122.23      145.76     16.44 o
 -11 -13   4       58.37       50.68      8.87 o
 -10 -13   4       17.66       14.23      7.22 o
  -9 -13   4       82.64       89.14     10.09 o
  -8 -13   4       15.24        7.56      6.77 o
  -7 -13   4       88.96       89.27     10.05 o
  -6 -13   4       24.95       32.32     11.22 o
  -5 -13   4      211.00      176.80     17.66 o
  -4 -13   4        4.04        5.89      9.66 o
  -3 -13   4       36.83       32.76     11.66 o
  -2 -13   4        0.65       -3.39      6.39 o
  -1 -13   4        0.93        2.81      6.78 o
   0 -13   4       19.23       25.02      8.30 o
   1 -13   4      262.84      290.11     17.29 o
 -15 -12   4        9.85       20.77     11.77 o
 -14 -12   4       12.37       16.77     11.44 o
 -13 -12   4        2.32       -1.09      6.23 o
 -12 -12   4        8.43        8.99      6.66 o
 -11 -12   4        0.01        1.37      5.86 o
 -10 -12   4       12.05       10.36      6.45 o
  -9 -12   4        0.22       -3.39      5.46 o
  -8 -12   4       12.72        9.16      6.40 o
  -7 -12   4      180.24      162.92     11.86 o
  -6 -12   4      285.76      271.07     14.55 o
  -5 -12   4      266.19      285.97     19.77 o
  -4 -12   4       82.25       88.84     13.77 o
  -3 -12   4      161.93      173.36     17.10 o
  -2 -12   4        8.86       14.55      9.00 o
  -1 -12   4        0.10        5.24      6.23 o
   0 -12   4      338.06      364.85     17.11 o
   1 -12   4      150.06      159.70     10.88 o
   2 -12   4        3.98        3.89      5.87 o
   3 -12   4        5.29       -3.50      7.30 o
 -16 -11   4        2.26       -1.33      9.77 o
 -15 -11   4       15.69       10.44     10.44 o
 -14 -11   4       24.63       20.87      8.11 o
 -13 -11   4       74.69       93.26      9.70 o
 -12 -11   4      213.58      219.12     13.21 o
 -11 -11   4      248.74      300.85     14.65 o
 -10 -11   4      161.55      172.24     11.77 o
  -9 -11   4        9.60        4.96      5.81 o
  -8 -11   4       13.78       19.28      6.59 o
  -7 -11   4      183.12      172.65     11.46 o
  -6 -11   4       33.69       35.75      7.07 o
  -5 -11   4       92.43      100.08      9.22 o
  -4 -11   4      127.24      137.37     14.55 o
  -3 -11   4      942.66      935.63     32.76 o
  -2 -11   4        1.04       -1.67      7.00 o
  -1 -11   4       10.00       14.21      8.55 o
   0 -11   4       88.28       97.54      8.29 o
   1 -11   4      270.25      266.19     13.01 o
   2 -11   4        0.78        4.29      6.86 o
   3 -11   4       10.14       10.76      7.11 o
   4 -11   4       25.42       30.68      8.39 o
 -16 -10   4       87.93       68.96     14.88 o
 -15 -10   4        5.89        5.00      9.11 o
 -14 -10   4      214.48      216.00     13.48 o
 -13 -10   4      158.02      175.54     12.34 o
 -12 -10   4      157.07      170.75     11.74 o
 -11 -10   4        8.59        2.52      5.40 o
 -10 -10   4      898.71      917.59     36.20 o
  -9 -10   4      727.16      713.87     19.54 o
  -8 -10   4      351.48      353.28     14.48 o
  -7 -10   4        8.71        6.24      5.27 o
  -6 -10   4        3.45       -0.30      5.09 o
  -5 -10   4       81.13       81.68      8.61 o
  -4 -10   4       29.46       26.53      5.96 o
  -3 -10   4       59.25       50.20     10.22 o
  -2 -10   4        0.33       -0.89      6.77 o
  -1 -10   4      208.55      198.92     12.24 o
   0 -10   4        2.09        5.18      4.44 o
   1 -10   4      151.86      131.03     11.08 o
   2 -10   4      323.13      306.66     15.06 o
   3 -10   4       52.49       62.95      8.87 o
   4 -10   4       81.43       91.33     10.19 o
   5 -10   4        0.92       -5.36      6.12 o
   6 -10   4       62.68       80.74     15.44 o
 -17  -9   4      186.75      187.79     20.88 o
 -16  -9   4       66.23       59.64     13.77 o
 -15  -9   4      127.86      130.71     16.66 o
 -14  -9   4      397.91      403.72     26.76 o
 -13  -9   4       37.91       42.54      7.41 o
 -12  -9   4       56.14       48.67      7.44 o
 -11  -9   4        2.41        2.56      5.06 o
 -10  -9   4      426.92      444.08     20.60 o
  -9  -9   4       51.45       59.22      7.32 o
  -8  -9   4        7.57        6.32      3.20 o
  -7  -9   4       44.28       48.30      4.49 o
  -6  -9   4        0.20       -0.01      2.99 o
  -5  -9   4      155.78      142.09      7.05 o
  -4  -9   4      333.82      317.22     12.98 o
  -3  -9   4       92.11       91.09      9.88 o
  -2  -9   4      508.43      445.77     20.88 o
  -1  -9   4        9.51       14.12      5.59 o
   0  -9   4        5.88        9.99      7.11 o
   1  -9   4      197.58      216.09     12.01 o
   2  -9   4      363.39      370.41     14.98 o
   3  -9   4      268.75      238.22     12.99 o
   4  -9   4       13.93       15.70      6.59 o
   5  -9   4       93.69       92.52     10.04 o
   6  -9   4       64.41       70.63     14.99 o
   7  -9   4        2.47       -1.67      9.99 o
 -17  -8   4       57.15       49.86     13.33 o
 -16  -8   4      183.91      223.00     20.88 o
 -15  -8   4      146.14      161.47     18.44 o
 -14  -8   4      196.46      207.20     12.22 o
 -13  -8   4        6.10        4.17      5.12 o
 -12  -8   4       69.81       86.65      8.47 o
 -11  -8   4       74.72       73.63      5.81 o
 -10  -8   4      476.22      485.79     12.42 o
  -9  -8   4      187.55      186.59      7.53 o
  -8  -8   4       49.74       62.36      4.66 o
  -7  -8   4       17.18       22.82      3.64 o
  -6  -8   4       54.54       53.18      4.47 o
  -5  -8   4      245.72      224.04      8.67 o
  -4  -8   4       37.94       38.57      4.34 o
  -3  -8   4      153.27      167.14      9.84 o
  -2  -8   4     1035.72     1021.69     20.60 o
  -1  -8   4      239.89      206.68     13.27 o
   0  -8   4      825.48      903.21     29.21 o
   1  -8   4      891.35      901.43     30.21 o
   2  -8   4      579.97      532.96     16.45 o
   3  -8   4      199.79      205.44     12.02 o
   4  -8   4      290.75      325.61     13.98 o
   5  -8   4      339.67      325.28     14.49 o
   6  -8   4        6.90        8.24      6.27 o
   7  -8   4       47.02       42.09     12.10 o
   8  -8   4        4.30       17.99     11.22 o
   9  -8   4      142.35      146.48     19.77 o
 -17  -7   4        6.68       -6.11      8.88 o
 -16  -7   4      324.34      300.96     22.88 o
 -15  -7   4       33.36       34.06      7.61 o
 -14  -7   4      202.10      200.32     12.46 o
 -13  -7   4       15.79       13.64      4.16 o
 -12  -7   4       40.16       51.12      5.28 o
 -11  -7   4        8.67        3.43      3.47 o
 -10  -7   4      423.89      414.19     10.38 o
  -9  -7   4       23.58       21.27      3.84 o
  -8  -7   4        0.25        0.56      2.85 o
  -7  -7   4       22.43       16.13      3.43 o
  -6  -7   4      306.47      308.50      9.53 o
  -5  -7   4     1105.05     1123.47     20.92 o
  -4  -7   4     1455.06     1447.01     23.18 o
  -3  -7   4     1122.48     1082.43     20.99 o
  -2  -7   4      240.83      216.52      6.61 o
  -1  -7   4      435.44      452.71     13.43 o
   0  -7   4      217.02      231.44     15.55 o
   1  -7   4     1545.76     1455.03     34.87 o
   2  -7   4      804.11      716.68     17.59 o
   3  -7   4       82.22       66.09      7.13 o
   4  -7   4      175.86      192.36     11.07 o
   5  -7   4       16.29        9.79      5.47 o
   6  -7   4       20.07       26.65      6.55 o
   7  -7   4     1069.89     1087.67     38.65 o
   8  -7   4        0.25        4.89      9.22 o
   9  -7   4       34.22       47.98     12.99 o
  10  -7   4       12.82       14.88     11.11 o
 -17  -6   4        7.24        7.55      9.66 o
 -16  -6   4       87.91       83.96     14.10 o
 -15  -6   4        9.46        2.15      4.71 o
 -14  -6   4      251.60      246.34     10.33 o
 -13  -6   4       84.04       78.56      6.42 o
 -12  -6   4      149.30      141.06      7.74 o
 -11  -6   4      242.38      228.43      8.52 o
 -10  -6   4     1622.57     1524.42     26.39 o
  -9  -6   4      305.88      297.46     15.80 o
  -8  -6   4       46.82       56.92      4.41 o
  -7  -6   4       35.44       35.03      3.68 o
  -6  -6   4      962.73      986.07     20.34 o
  -5  -6   4     2017.95     2054.07     37.69 o
  -4  -6   4     1408.52     1341.68     20.00 o
  -3  -6   4       67.99       62.81      4.99 o
  -2  -6   4      189.67      189.47      5.77 o
  -1  -6   4     1179.61     1141.91     14.88 o
   0  -6   4      283.80      244.64      9.82 o
   1  -6   4      102.15      118.27     12.10 o
   2  -6   4      335.06      355.93     12.22 o
   3  -6   4       44.76       38.94      6.18 o
   4  -6   4      267.74      239.07     11.18 o
   5  -6   4       20.64       17.11      5.47 o
   6  -6   4       63.17       53.89      6.99 o
   7  -6   4      183.15      192.49     11.34 o
   8  -6   4       17.09        1.67      9.22 o
   9  -6   4        1.93        4.33      9.00 o
  10  -6   4       44.23       23.32     11.99 o
  11  -6   4       36.17       20.99     12.66 o
 -17  -5   4        5.24        4.96      7.10 o
 -16  -5   4        5.80        0.28      6.16 o
 -15  -5   4      233.96      250.01     11.01 o
 -14  -5   4       29.26       32.17      5.59 o
 -13  -5   4      350.87      369.14     11.37 o
 -12  -5   4       23.95       17.51      4.27 o
 -11  -5   4       19.50       18.13      4.20 o
 -10  -5   4       25.26       30.23      4.31 o
  -9  -5   4       26.38       32.04      4.01 o
  -8  -5   4      409.56      394.19      8.94 o
  -7  -5   4      481.11      492.56     12.10 o
  -6  -5   4     1993.05     1922.22     29.22 o
  -5  -5   4     1046.28     1119.61     14.01 o
  -4  -5   4       33.38       36.46      3.25 o
  -3  -5   4      363.55      345.25      7.64 o
  -2  -5   4       20.34       15.89      2.37 o
  -1  -5   4      596.33      617.26     10.46 o
   0  -5   4      211.99      242.91      7.32 o
   1  -5   4      183.40      203.56     13.10 o
   2  -5   4      621.66      755.84     23.10 o
   3  -5   4        2.43        1.01      3.68 o
   4  -5   4      699.42      644.90     15.23 o
   5  -5   4       32.73       29.26      5.59 o
   6  -5   4       15.82       21.05      5.20 o
   7  -5   4        9.04        3.08      5.07 o
   8  -5   4      283.28      265.75     19.88 o
   9  -5   4        2.67       -6.77      7.33 o
  10  -5   4       79.33       73.30     14.44 o
  11  -5   4        0.30        8.11     10.55 o
  12  -5   4       49.68       66.85     14.88 o
 -17  -4   4       74.64       87.18     10.70 o
 -16  -4   4        3.41        3.36      6.71 o
 -15  -4   4      175.29      181.75     10.23 o
 -14  -4   4      166.65      187.97      9.61 o
 -13  -4   4      100.17       99.84      7.04 o
 -12  -4   4       74.49       79.67      6.15 o
 -11  -4   4      919.20      939.27     21.61 o
 -10  -4   4     1162.83     1115.60     23.15 o
  -9  -4   4      134.38      141.56      6.59 o
  -8  -4   4        1.28        5.11      2.98 o
  -7  -4   4      506.36      535.16     13.22 o
  -6  -4   4      145.76      128.92      5.23 o
  -5  -4   4       20.68       12.85      2.47 o
  -4  -4   4      613.50      654.74      9.41 o
  -3  -4   4      156.43      139.59      5.04 o
  -2  -4   4      147.07      145.19      4.39 o
  -1  -4   4      260.21      251.33      6.54 o
   0  -4   4     1667.34     1901.54     18.60 o
   1  -4   4       52.96       26.26     12.58 o
   2  -4   4        0.09        6.11      4.55 o
   3  -4   4       80.00       83.79      6.53 o
   4  -4   4      224.88      195.49     11.16 o
   5  -4   4      675.54      696.90     20.71 o
   6  -4   4       94.19      100.07      7.65 o
   7  -4   4      268.32      240.83     10.88 o
   8  -4   4       55.30       48.80      8.55 o
   9  -4   4       85.72       95.84     13.99 o
  10  -4   4      191.61      173.13     17.88 o
  11  -4   4       35.13       39.98     12.55 o
  12  -4   4      125.43      139.48     17.77 o
  13  -4   4        5.35       15.33     11.55 o
 -17  -3   4       40.55       40.05      8.97 o
 -16  -3   4        2.99       -3.06      5.99 o
 -15  -3   4       47.67       64.82      7.13 o
 -14  -3   4       47.85       48.88      6.21 o
 -13  -3   4       11.92       11.00      4.36 o
 -12  -3   4      377.80      377.90     15.94 o
 -11  -3   4      118.42      133.87      8.83 o
 -10  -3   4     2935.59     2851.74     47.87 o
  -9  -3   4     2678.64     2695.19     52.22 o
  -8  -3   4      159.78      184.40      6.70 o
  -7  -3   4      331.26      329.75     10.78 o
  -6  -3   4       67.81       79.11      4.40 o
  -5  -3   4      593.83      602.84      8.82 o
  -4  -3   4      853.69      846.20      9.91 o
  -3  -3   4       54.14       72.07      3.75 o
  -2  -3   4     1404.12     1516.56     12.52 o
  -1  -3   4     2335.19     2308.33     68.15 o
   0  -3   4     3233.72     3599.53     68.72 o
   1  -3   4      639.36      633.91     11.20 o
   2  -3   4     3552.47     3926.28     81.13 o
   3  -3   4     1000.08     1022.49     15.07 o
   4  -3   4     2242.54     2273.68     22.82 o
   5  -3   4      971.33      944.58     15.65 o
   6  -3   4      873.51      864.57     19.77 o
   7  -3   4        0.14       -1.60      3.73 o
   8  -3   4      833.15      856.35     16.99 o
   9  -3   4      476.67      435.78     23.32 o
  10  -3   4       34.97       32.09     10.33 o
  11  -3   4       62.41       77.74     13.88 o
  12  -3   4       53.05       79.85     14.77 o
  13  -3   4        0.14       -4.11      9.66 o
 -16  -2   4       10.64        1.43      8.61 o
 -15  -2   4        0.14       -1.21      4.70 o
 -14  -2   4       29.70       29.42      5.82 o
 -13  -2   4       14.89       14.23      4.74 o
 -12  -2   4       14.51        9.10      4.31 o
 -11  -2   4      291.36      284.73     14.29 o
 -10  -2   4       11.58        5.51      3.68 o
  -9  -2   4      408.30      389.20      9.75 o
  -8  -2   4      128.00      133.38      6.23 o
  -7  -2   4      462.90      518.65      9.24 o
  -6  -2   4     1228.81     1209.40     21.35 o
  -5  -2   4     1186.16     1246.65     19.05 o
  -4  -2   4     4217.58     4216.51     57.98 o
  -3  -2   4       91.13       80.29      3.53 o
  -2  -2   4      547.11      527.07      7.75 o
  -1  -2   4     1513.55     1492.80     38.66 o
   0  -2   4      485.30      552.12     35.54 o
   1  -2   4     3948.31     4495.31     98.25 o
   2  -2   4    10639.19    11624.12    283.39 o
   3  -2   4     2383.83     2510.98     24.85 o
   4  -2   4     1435.77     1498.35     16.70 o
   5  -2   4      110.79      112.60      6.00 o
   6  -2   4       83.62       73.88      5.68 o
   7  -2   4      293.24      252.17     12.88 o
   8  -2   4      299.46      276.73     13.88 o
   9  -2   4      198.29      208.51     17.77 o
  10  -2   4        1.90       -1.67      7.55 o
  11  -2   4       80.43       65.30     12.77 o
  12  -2   4       31.93       19.10     10.44 o
  13  -2   4        0.71       -7.77      7.77 o
  14  -2   4       16.35        8.33     11.11 o
 -16  -1   4       66.64       71.87      9.93 o
 -15  -1   4        1.62       -1.64      4.83 o
 -14  -1   4       17.18       19.72      5.47 o
 -13  -1   4       42.84       52.97      6.25 o
 -12  -1   4      490.73      462.06     12.72 o
 -11  -1   4       11.31       10.27      4.16 o
 -10  -1   4       80.14       63.42      5.49 o
  -9  -1   4     1049.21     1017.26     16.15 o
  -8  -1   4      424.56      423.42     11.64 o
  -7  -1   4      216.01      198.26      6.71 o
  -6  -1   4     3043.22     3073.36     56.52 o
  -5  -1   4     2763.66     2808.23     41.33 o
  -4  -1   4     7096.52     7761.62    141.25 o
  -3  -1   4      315.41      284.20      3.79 o
  -2  -1   4     5608.50     5809.52    120.78 o
  -1  -1   4        1.04        5.71      1.62 o
   0  -1   4     3361.40     3613.67    197.34 o
   1  -1   4      574.78      619.10     13.11 o
   2  -1   4       66.14       48.66      3.15 o
   3  -1   4      132.21      157.00      7.07 o
   4  -1   4      986.34      992.71     29.48 o
   5  -1   4      121.06      132.41      5.47 o
   6  -1   4      179.60      179.53      6.56 o
   7  -1   4      297.38      302.43     14.71 o
   8  -1   4      387.79      383.62     10.66 o
   9  -1   4        3.02        1.15      3.53 o
  10  -1   4        3.58        1.67      7.33 o
  11  -1   4      132.40      110.72     14.33 o
  12  -1   4        0.59        1.11      7.77 o
  13  -1   4       26.48       19.88      9.99 o
  14  -1   4       37.46       23.77     11.33 o
  15  -1   4       23.98       28.10     12.77 o
 -16   0   4       28.79       27.30      8.45 o
 -15   0   4        2.75        3.29      5.22 o
 -14   0   4      200.69      209.51     11.06 o
 -13   0   4       88.30       82.33      7.30 o
 -12   0   4      379.74      381.81     12.06 o
 -11   0   4     1260.20     1185.39     19.71 o
 -10   0   4     2252.22     2284.31     38.49 o
  -9   0   4      882.76      842.57     16.07 o
  -8   0   4     1163.67     1136.62     28.24 o
  -7   0   4     2576.39     2502.53     51.73 o
  -6   0   4      135.49      120.08      5.15 o
  -5   0   4     1023.66     1133.03     20.74 o
  -4   0   4     3400.62     3557.95     57.95 o
  -3   0   4      130.07      103.17      2.35 o
  -2   0   4     6371.14     6292.65     32.51 o
  -1   0   4        1.29        0.33      0.83 o
   0   0   4       77.40      128.33      6.61 o
   1   0   4      379.23      415.45      5.80 o
   2   0   4    15072.30    15224.93    192.68 o
   3   0   4     4239.83     4427.87     84.19 o
   4   0   4        0.06        0.37      1.08 o
   5   0   4        4.10        1.96      2.14 o
   6   0   4      793.51      821.72      7.77 o
   7   0   4      119.22      137.63      5.51 o
   8   0   4      196.90      208.27      7.04 o
   9   0   4       98.78       89.05     10.05 o
  10   0   4       16.24       12.39      3.95 o
  11   0   4      905.74      815.47     30.21 o
  12   0   4       89.65       80.85     12.77 o
  13   0   4        2.77        0.78      8.77 o
  14   0   4      104.96       78.52     13.88 o
  15   0   4       18.78        7.22     10.55 o
 -15   1   4       15.02       13.76      6.19 o
 -14   1   4      269.58      281.87     12.69 o
 -13   1   4      180.71      189.86     10.32 o
 -12   1   4       68.68       68.22      6.70 o
 -11   1   4        4.10        3.12      4.17 o
 -10   1   4      117.39      112.57      7.24 o
  -9   1   4      471.96      480.95     11.62 o
  -8   1   4     2070.69     2089.66     29.46 o
  -7   1   4      826.23      801.51     26.47 o
  -6   1   4      101.05      114.00      5.43 o
  -5   1   4       28.46       18.16      2.73 o
  -4   1   4      335.00      425.06     19.07 o
  -3   1   4     3154.89     3610.83     84.97 o
  -2   1   4      631.56      609.83      8.11 o
  -1   1   4      294.47      292.10      6.98 o
   0   1   4     5277.20     5629.98     59.85 o
   1   1   4    14466.78    15514.65     65.96 o
   2   1   4     2309.40     2492.50     31.16 o
   3   1   4       86.48       71.13      4.67 o
   4   1   4      318.57      320.56      8.66 o
   5   1   4      133.20      114.39      8.77 o
   6   1   4      552.71      547.05     17.66 o
   7   1   4      101.16      127.81      3.32 o
   8   1   4        8.90       11.17      2.74 o
   9   1   4      321.43      285.60      7.97 o
  10   1   4     1232.94     1212.93     44.81 o
  11   1   4       20.91       17.32      8.44 o
  12   1   4     1510.37     1381.96     39.20 o
  13   1   4      587.08      601.03     28.10 o
  14   1   4      601.39      564.60     28.54 o
  15   1   4        1.17        9.11      9.44 o
  16   1   4        0.25       10.11     10.66 o
 -15   2   4       13.75       16.07      6.11 o
 -14   2   4        0.57        3.54      5.42 o
 -13   2   4       22.10       21.58      5.67 o
 -12   2   4      415.70      390.09     12.78 o
 -11   2   4        1.19        4.22      4.23 o
 -10   2   4      220.55      208.74      9.31 o
  -9   2   4       73.13       64.96      5.75 o
  -8   2   4     1399.57     1381.73     18.66 o
  -7   2   4     1000.79      997.96     19.57 o
  -6   2   4      285.00      324.66     12.68 o
  -5   2   4     1095.98     1274.40     35.04 o
  -4   2   4      419.89      439.59     13.93 o
  -3   2   4      389.32      391.49      9.85 o
  -2   2   4     1359.00     1455.60     11.43 o
  -1   2   4     5703.31     6015.05     91.63 o
   0   2   4     3314.48     3211.10     27.93 o
   1   2   4      428.02      433.37      6.96 o
   2   2   4     6273.39     6249.31     97.97 o
   3   2   4      583.85      590.65      9.09 o
   4   2   4     1124.22     1243.66     14.64 o
   5   2   4       70.92       93.68      5.77 o
   6   2   4       12.73        5.55      4.22 o
   7   2   4      145.59      176.20      6.14 o
   8   2   4     1901.78     2028.85     17.39 o
   9   2   4       86.30       57.42      5.33 o
  10   2   4      691.81      649.88     11.87 o
  11   2   4      280.06      282.63     10.66 o
  12   2   4     1444.10     1374.19     38.09 o
  13   2   4       91.22      101.73     14.44 o
  14   2   4        0.83       -1.22      8.33 o
  15   2   4      110.47      109.06     16.21 o
  16   2   4       91.26       75.63     14.55 o
 -14   3   4       28.00       26.61      6.66 o
 -13   3   4        1.73        0.23      4.96 o
 -12   3   4       42.65       29.45      7.26 o
 -11   3   4       79.25       75.52      7.03 o
 -10   3   4      175.20      170.85      9.01 o
  -9   3   4      161.65      158.73      8.43 o
  -8   3   4      100.87       94.31      6.42 o
  -7   3   4      303.07      314.24      9.44 o
  -6   3   4     1572.41     1675.89     35.93 o
  -5   3   4     1638.90     1651.69     38.05 o
  -4   3   4       18.35       23.63      3.16 o
  -3   3   4      224.81      233.41      6.12 o
  -2   3   4      314.15      283.72      6.08 o
  -1   3   4     1441.65     1714.48     14.66 o
   0   3   4     1626.71     1650.29     11.91 o
   1   3   4      431.36      341.50      5.56 o
   2   3   4     1621.65     1517.07     14.25 o
   3   3   4     3453.94     3585.45    105.32 o
   4   3   4      982.93     1214.75     21.23 o
   5   3   4        9.75       15.52      1.76 o
   6   3   4       16.66       39.59      2.29 o
   7   3   4     2271.79     2395.27     68.12 o
   8   3   4      201.05      228.86      6.40 o
   9   3   4      266.80      268.06      7.51 o
  10   3   4      784.26      813.22     17.55 o
  11   3   4        8.58        3.38      3.41 o
  12   3   4       87.97       81.40     11.77 o
  13   3   4        4.72       -1.67      7.66 o
  14   3   4       36.58       22.77      9.88 o
  15   3   4       68.43       51.64     12.33 o
  16   3   4        4.12        4.66      9.77 o
  17   3   4        5.25        7.11     10.55 o
 -14   4   4       27.51       27.54      8.04 o
 -13   4   4       60.55       55.43      7.59 o
 -12   4   4       10.56        5.43      5.15 o
 -11   4   4      226.35      226.59     13.55 o
 -10   4   4       72.00       79.68      6.95 o
  -9   4   4      226.76      225.83      9.87 o
  -8   4   4      102.27      109.05      8.79 o
  -7   4   4      467.32      450.19     13.53 o
  -6   4   4      431.29      410.15     10.33 o
  -5   4   4      101.86       92.77      5.77 o
  -4   4   4     2845.76     3082.50     39.52 o
  -3   4   4      460.74      474.73      8.96 o
  -2   4   4      140.42      160.29      7.91 o
  -1   4   4     6153.35     6949.16     56.64 o
   0   4   4     4092.55     3940.79     20.48 o
   1   4   4    17811.10    17756.24    158.67 o
   2   4   4     7440.18     7086.95     30.60 o
   3   4   4     1537.26     1539.58     33.38 o
   4   4   4      933.09     1101.33     25.89 o
   5   4   4     3025.47     3331.90    145.31 o
   6   4   4      487.57      660.77      9.90 o
   7   4   4     3328.40     3581.86     31.26 o
   8   4   4     4193.60     4727.57    136.43 o
   9   4   4       48.60       45.27      4.50 o
  10   4   4      343.71      357.81      9.55 o
  11   4   4       45.75       45.76      7.88 o
  12   4   4      345.67      348.80     10.86 o
  13   4   4      252.94      203.90     18.10 o
  14   4   4      114.34       99.84     14.21 o
  15   4   4       34.71       37.54     11.55 o
  16   4   4        0.54       -1.67      8.77 o
  17   4   4       40.14       56.53     14.33 o
 -13   5   4        2.68        5.22      5.88 o
 -12   5   4       31.12       37.67      6.73 o
 -11   5   4      117.73      130.90      9.35 o
 -10   5   4       23.19       18.79      5.33 o
  -9   5   4       10.03       16.19      5.88 o
  -8   5   4      166.90      182.36     10.75 o
  -7   5   4      547.20      585.66     16.05 o
  -6   5   4      661.65      625.94     17.88 o
  -5   5   4       31.50       17.73      4.58 o
  -4   5   4     1653.11     1720.22     36.98 o
  -3   5   4      444.54      378.37      8.81 o
  -2   5   4      171.09      174.32      6.18 o
  -1   5   4     1499.94     1605.67     19.86 o
   0   5   4       96.25      102.20      4.61 o
   1   5   4      554.53      555.27     13.82 o
   2   5   4      482.77      494.11      7.34 o
   3   5   4     2019.56     2240.57     68.54 o
   4   5   4      693.63      801.76     52.81 o
   5   5   4        3.08        8.35      2.53 o
   6   5   4     4750.17     5439.06     84.11 o
   7   5   4      142.56      179.03      6.65 o
   8   5   4     1691.01     1922.72     19.61 o
   9   5   4      147.46      164.29      7.11 o
  10   5   4      768.23      786.67     14.13 o
  11   5   4      466.92      476.26     11.89 o
  12   5   4      269.66      267.14      9.92 o
  13   5   4      125.28      115.32      8.11 o
  14   5   4       81.80       76.85     12.77 o
  15   5   4        0.28       -6.55      8.22 o
  16   5   4      119.37      125.71     16.77 o
  17   5   4      402.44      437.22     27.87 o
  18   5   4        0.02       -2.00      9.77 o
 -12   6   4      214.94      233.64     12.53 o
 -11   6   4       48.14       47.43      7.00 o
 -10   6   4      115.76      119.75      8.90 o
  -9   6   4      196.33      211.38     15.99 o
  -8   6   4       21.31       29.63      6.39 o
  -7   6   4      305.83      306.05     14.05 o
  -6   6   4      234.97      211.81     10.83 o
  -5   6   4      218.36      230.63     10.60 o
  -4   6   4     1068.65     1158.63     21.49 o
  -3   6   4       10.19        3.95      3.35 o
  -2   6   4      270.87      278.88      8.10 o
  -1   6   4     1195.90     1234.51     16.00 o
   0   6   4      723.10      745.45     21.63 o
   1   6   4      282.40      286.55      6.78 o
   2   6   4     3326.03     3562.07     45.02 o
   3   6   4      684.64      732.36     15.72 o
   4   6   4      933.36      994.49     30.20 o
   5   6   4     1514.15     1745.99     64.89 o
   6   6   4      502.19      577.95     26.76 o
   7   6   4      218.86      229.49      7.98 o
   8   6   4      211.38      264.97     10.99 o
   9   6   4      273.45      342.05      9.86 o
  10   6   4      113.64      125.91      7.35 o
  11   6   4      928.88      923.52     19.38 o
  12   6   4      596.47      637.32     14.70 o
  13   6   4      501.83      492.84     13.71 o
  14   6   4      372.91      344.49     21.99 o
  15   6   4       39.90       46.86     11.77 o
  16   6   4       77.36       81.74     13.99 o
  17   6   4       45.48       42.42     13.55 o
  18   6   4      105.64      128.93     18.55 o
 -11   7   4      203.49      224.81     12.37 o
 -10   7   4       33.36       37.30      7.91 o
  -9   7   4       38.25       43.35      7.73 o
  -8   7   4       12.02        1.78      5.57 o
  -7   7   4        4.21        3.91      4.98 o
  -6   7   4       74.11       64.60      7.61 o
  -5   7   4     1025.12     1017.16     36.93 o
  -4   7   4       23.50       24.98      5.57 o
  -3   7   4       84.14       96.43     12.55 o
  -2   7   4     1213.59     1193.40     20.39 o
  -1   7   4      350.34      297.95      7.18 o
   0   7   4      838.32      887.60     14.10 o
   1   7   4      974.68      891.13     12.02 o
   2   7   4       19.81       18.08      2.84 o
   3   7   4     1514.93     1663.11     14.32 o
   4   7   4       11.88       13.46      1.79 o
   5   7   4      180.04      169.08      4.08 o
   6   7   4      152.11      161.09      4.07 o
   7   7   4      710.34      635.94     13.11 o
   8   7   4      269.28      275.64      9.31 o
   9   7   4      557.67      607.75     13.52 o
  10   7   4      650.81      663.57     14.46 o
  11   7   4     3342.57     3446.61    105.45 o
  12   7   4     1179.08     1184.26     27.37 o
  13   7   4       91.31       74.37      7.07 o
  14   7   4        6.91       -2.54      4.46 o
  15   7   4      117.07      121.16     15.21 o
  16   7   4        4.03       12.33     10.22 o
  17   7   4        7.41       -0.44     10.77 o
  18   7   4       37.86       53.08     13.99 o
 -11   8   4       92.57      102.80      9.88 o
 -10   8   4        2.31        2.86      5.75 o
  -9   8   4        1.99        0.32      5.27 o
  -8   8   4        7.30       11.68      6.08 o
  -7   8   4      222.18      233.83     12.90 o
  -6   8   4        0.34       -1.31      4.79 o
  -5   8   4      235.43      230.77     12.04 o
  -4   8   4      337.42      311.12     13.16 o
  -3   8   4      301.30      294.07     13.66 o
  -2   8   4      299.60      308.23     11.95 o
  -1   8   4      117.87      129.33      5.87 o
   0   8   4      328.36      285.23      8.39 o
   1   8   4     3017.32     3018.81     43.93 o
   2   8   4      111.41      149.19      7.29 o
   3   8   4       47.61       43.87      3.49 o
   4   8   4      422.78      460.94     20.48 o
   5   8   4     1209.60     1345.60     81.24 o
   6   8   4      129.53      124.36      3.25 o
   7   8   4      428.60      489.41     15.88 o
   8   8   4      306.03      325.01      6.76 o
   9   8   4      125.76      123.94      7.84 o
  10   8   4     1532.56     1579.77     22.68 o
  11   8   4      562.04      563.40     14.77 o
  12   8   4       22.58       23.26      5.36 o
  13   8   4      896.12      906.04     23.10 o
  14   8   4      361.78      366.89     13.62 o
  15   8   4       95.45       70.30     12.99 o
  16   8   4       15.67       15.77      9.55 o
  17   8   4      310.48      368.15     25.65 o
  18   8   4        9.15        2.00     11.11 o
 -10   9   4       14.44       11.12      6.54 o
  -9   9   4       10.93       10.60      6.24 o
  -8   9   4       10.68       13.10      5.68 o
  -7   9   4        2.65       -0.43      5.67 o
  -6   9   4        4.45        4.42      5.97 o
  -5   9   4       39.59       38.93      7.34 o
  -4   9   4        9.57        4.53      4.94 o
  -3   9   4     2223.55     2108.76     30.82 o
  -2   9   4     4442.12     4389.11    187.57 o
  -1   9   4        0.10       -1.23      3.02 o
   0   9   4      161.92      157.00      7.43 o
   1   9   4      781.26      719.09     13.88 o
   2   9   4      263.25      262.84      7.89 o
   3   9   4        1.42        0.31      2.52 o
   4   9   4      145.76      132.38      5.28 o
   5   9   4      150.32      162.99      5.36 o
   6   9   4     1875.97     1867.38     35.43 o
   7   9   4        1.07       -5.77      5.77 o
   8   9   4     1467.06     1659.15     34.87 o
   9   9   4      556.23      612.20     17.45 o
  10   9   4        6.73        7.40      5.22 o
  11   9   4       49.11       48.03      6.24 o
  12   9   4      235.32      229.54     11.19 o
  13   9   4      208.80      227.15     11.55 o
  14   9   4       39.59       52.74      7.23 o
  15   9   4      168.38      187.36     17.27 o
  16   9   4       26.76       19.43      9.77 o
  17   9   4        0.08        3.55      9.33 o
  18   9   4      156.55      170.14     20.55 o
  -9  10   4      148.36      170.84     11.89 o
  -8  10   4      215.58      220.06     12.47 o
  -7  10   4        9.84        2.39      5.47 o
  -6  10   4        3.34       -4.40      5.88 o
  -5  10   4      528.73      518.44     18.33 o
  -4  10   4       65.31       71.25      8.23 o
  -3  10   4      285.79      269.47     13.35 o
  -2  10   4      888.76      840.88     32.10 o
  -1  10   4       53.77       47.78      4.89 o
   0  10   4     3522.55     3513.51     29.68 o
   1  10   4      228.51      242.35      9.98 o
   2  10   4       61.85       68.80      5.49 o
   3  10   4        3.72        7.96      3.17 o
   4  10   4      365.88      340.47     17.93 o
   5  10   4      386.30      355.31     10.48 o
   6  10   4       10.72        7.66      6.44 o
   7  10   4     1412.41     1347.09     32.54 o
   8  10   4      721.21      760.50     25.54 o
   9  10   4      282.00      303.54     12.09 o
  10  10   4        1.09        6.23      5.04 o
  11  10   4        5.92        3.69      4.90 o
  12  10   4      114.02      120.96      9.25 o
  13  10   4      149.48      143.28     10.10 o
  14  10   4      133.72      132.05      9.83 o
  15  10   4       42.30       43.64      7.21 o
  16  10   4       80.03       83.51      8.94 o
  17  10   4       45.44       28.87     12.44 o
  18  10   4        0.00       -2.11      9.44 o
  -7  11   4        6.24        5.51      6.21 o
  -6  11   4       31.55       29.02      6.79 o
  -5  11   4       27.93       29.24      6.30 o
  -4  11   4       95.68       89.66      9.70 o
  -3  11   4       17.38       13.14      5.26 o
  -2  11   4      215.68      231.80      8.95 o
  -1  11   4        8.59        3.79      4.16 o
   0  11   4       25.71       21.54      4.68 o
   1  11   4       52.69       42.44      5.61 o
   2  11   4       35.26       35.01      4.85 o
   3  11   4        8.11       13.72      3.89 o
   4  11   4        1.92       -0.48      3.16 o
   5  11   4      168.27      173.63      6.15 o
   6  11   4      186.68      183.91     14.88 o
   7  11   4      270.21      246.65     16.77 o
   8  11   4       65.30       67.30     11.33 o
   9  11   4       36.38       37.54      9.99 o
  10  11   4       69.88       54.12      7.34 o
  11  11   4       87.59       83.85      8.12 o
  12  11   4      100.58      120.30      9.62 o
  13  11   4       63.05       55.90      7.40 o
  14  11   4        0.19       -0.93      5.22 o
  15  11   4      276.69      285.77     13.87 o
  16  11   4       54.90       59.69      8.33 o
  17  11   4        0.07        1.33     10.22 o
  18  11   4      228.37      234.55     22.88 o
  -6  12   4       84.05       95.33      9.33 o
  -5  12   4      398.04      419.99     13.18 o
  -4  12   4        1.53        0.30      4.58 o
  -3  12   4       33.48       32.39      5.47 o
  -2  12   4       14.42        5.76      4.92 o
  -1  12   4       24.62       26.51      5.40 o
   0  12   4        6.96        0.96      4.40 o
   1  12   4      482.24      467.20     14.48 o
   2  12   4     1194.06     1192.94     26.31 o
   3  12   4       18.46       15.38      4.54 o
   4  12   4      172.67      142.80      7.21 o
   5  12   4      800.45      770.89     38.99 o
   6  12   4      388.49      369.50     14.41 o
   7  12   4        2.24        4.33      7.33 o
   8  12   4      282.32      254.09     17.99 o
   9  12   4      618.39      552.72     24.65 o
  10  12   4       88.59       89.95     13.10 o
  11  12   4      171.97      191.24     18.10 o
  12  12   4       46.23       49.61     11.38 o
  13  12   4      283.72      279.58     14.33 o
  14  12   4      268.66      315.23     14.59 o
  15  12   4       59.01       60.45      8.44 o
  16  12   4      141.23      169.89     12.78 o
  17  12   4      259.18      282.86     22.88 o
  18  12   4      109.37      105.72     16.77 o
  -5  13   4       20.81       20.02      5.98 o
  -4  13   4      138.72      125.93      8.59 o
  -3  13   4       12.18        6.87      5.40 o
  -2  13   4       18.40       25.71      6.17 o
  -1  13   4       91.04       97.15      8.04 o
   0  13   4      287.33      301.02     11.67 o
   1  13   4      311.20      293.83     11.27 o
   2  13   4      590.13      554.75     13.79 o
   3  13   4        0.75       -2.97      3.80 o
   4  13   4     1114.50      983.80     25.43 o
   5  13   4      336.40      343.07     14.60 o
   6  13   4       97.25      107.53      9.66 o
   7  13   4        8.23        9.63      5.37 o
   8  13   4      248.24      211.89     17.55 o
   9  13   4      393.52      400.80     22.32 o
  10  13   4      239.39      229.11     19.32 o
  11  13   4      286.43      306.07     21.66 o
  12  13   4      212.04      226.66     18.99 o
  13  13   4      167.88      152.64     11.81 o
  14  13   4        8.69        6.44      6.21 o
  15  13   4      172.67      181.72     12.85 o
  16  13   4       30.90       24.18      7.99 o
  17  13   4       15.23       12.76      7.72 o
  18  13   4        1.66       -4.89      9.88 o
  -3  14   4        0.01        3.97      6.17 o
  -2  14   4       65.04       70.33      7.88 o
  -1  14   4        8.13       -1.75      5.14 o
   0  14   4       89.42       80.65      7.85 o
   1  14   4      299.78      327.06     12.31 o
   2  14   4       60.37       61.57      8.91 o
   3  14   4      159.22      171.95     12.20 o
   4  14   4     1057.85      993.78     24.97 o
   5  14   4      224.61      205.50     12.84 o
   6  14   4       85.19       90.73      9.40 o
   7  14   4      164.73      155.24     11.69 o
   8  14   4      248.64      243.76     19.21 o
   9  14   4       98.98       97.28     13.66 o
  10  14   4       20.45       20.55      9.77 o
  11  14   4      205.44      179.69     17.88 o
  12  14   4      324.33      336.38     23.32 o
  13  14   4      450.76      476.20     27.21 o
  14  14   4        6.81        7.44     10.44 o
  15  14   4        7.15        3.67      6.86 o
  16  14   4       11.88        6.75      6.78 o
  17  14   4        0.49       -4.01      7.13 o
  -2  15   4       12.26       16.29      8.28 o
  -1  15   4      285.59      317.81     17.31 o
   0  15   4       43.57       35.08      8.59 o
   1  15   4       34.16       37.56      8.60 o
   2  15   4       20.44       23.49      7.76 o
   3  15   4      450.04      416.48     18.25 o
   4  15   4      615.09      604.39     20.77 o
   5  15   4       16.34       19.82      6.99 o
   6  15   4       11.67        9.95      8.77 o
   7  15   4        0.07       -1.03      6.22 o
   8  15   4      378.36      346.12     25.76 o
   9  15   4      239.20      251.87     20.32 o
  10  15   4      136.86      118.61     15.33 o
  11  15   4       25.58       32.43     11.22 o
  12  15   4        0.04        0.22      9.55 o
  13  15   4      506.73      528.06     29.32 o
  14  15   4      111.67       94.06     15.21 o
  15  15   4        7.86        3.89      9.99 o
  16  15   4      227.96      260.98     23.99 o
   0  16   4      129.80      126.01     13.03 o
   1  16   4       51.27       60.68      9.91 o
   2  16   4       54.49       58.98     10.21 o
   3  16   4       99.10      111.91     11.68 o
   4  16   4      147.43      134.27     12.24 o
   5  16   4       54.70       47.01     10.61 o
   6  16   4       10.21        6.52      6.59 o
   7  16   4       61.07       39.99      8.79 o
   8  16   4       14.50       12.31      6.93 o
   9  16   4      113.36      123.50     11.60 o
  10  16   4       42.20       41.87     12.77 o
  11  16   4      297.10      290.74     23.65 o
  12  16   4       22.06        6.89     10.22 o
  13  16   4        8.10       19.43     12.33 o
  14  16   4      101.96       97.84     16.99 o
  15  16   4      123.87      129.49     17.88 o
  16  16   4       74.75       85.18     17.55 o
   3  17   4        9.92       11.10      8.32 o
   4  17   4       12.22       10.70      8.28 o
   5  17   4       65.75       61.06     15.71 o
   6  17   4       63.34       61.33      9.85 o
   7  17   4        5.46        2.72      7.50 o
   8  17   4       22.92       18.17      8.16 o
   9  17   4      463.14      485.35     20.57 o
  10  17   4       86.81       90.04     11.54 o
  11  17   4        1.62        1.22     10.22 o
  12  17   4      137.04      166.80     19.99 o
  13  17   4      246.88      272.64     23.88 o
  14  17   4      134.63      147.70     18.99 o
   6  18   4      108.53      113.52     12.99 o
   7  18   4      320.78      382.95     19.59 o
   8  18   4      375.36      376.33     30.93 o
   9  18   4       35.22       38.94     10.12 o
  10  18   4        5.59       13.88      8.66 o
  11  18   4        1.36       -2.28      7.89 o
  12  18   4      301.97      324.96     18.65 o
 -11 -14   5      118.85      126.22     18.10 o
 -10 -14   5      380.69      414.90     27.21 o
  -9 -14   5      185.34      201.51     14.72 o
  -8 -14   5       10.52        8.22      7.62 o
  -7 -14   5      193.16      210.11     20.66 o
  -6 -14   5       35.88       32.65     11.44 o
  -5 -14   5       21.14       14.88     11.44 o
  -4 -14   5      150.74      167.14     19.88 o
 -13 -13   5        8.17       12.77     11.44 o
 -12 -13   5      121.25      104.72     16.21 o
 -11 -13   5       54.44       54.62      9.22 o
 -10 -13   5       57.68       70.29      9.69 o
  -9 -13   5      524.74      539.69     27.82 o
  -8 -13   5      305.90      304.08     16.34 o
  -7 -13   5       87.77       88.88     10.51 o
  -6 -13   5        0.79        7.66      8.66 o
  -5 -13   5       31.45       21.88     10.66 o
  -4 -13   5       59.31       53.42     12.66 o
  -3 -13   5       62.27       59.30     13.55 o
  -2 -13   5       66.50       79.66     10.47 o
  -1 -13   5       17.10       14.01      7.52 o
   0 -13   5      124.08      141.71     12.92 o
 -14 -12   5        8.90        8.66     10.55 o
 -13 -12   5        0.05       -2.22      9.55 o
 -12 -12   5       26.38       15.06      7.24 o
 -11 -12   5       12.28       10.11      6.63 o
 -10 -12   5      153.92      146.85     15.21 o
  -9 -12   5        0.17        2.77      6.02 o
  -8 -12   5      101.48       90.86      9.76 o
  -7 -12   5        0.02        1.44      6.11 o
  -6 -12   5      266.99      265.68     14.75 o
  -5 -12   5       42.96       50.36     14.10 o
  -4 -12   5      130.52      117.72     14.55 o
  -3 -12   5       24.56       30.32     11.11 o
  -2 -12   5      203.98      201.12     19.66 o
  -1 -12   5       81.24       91.82     10.32 o
   0 -12   5       92.75      110.09     11.28 o
   1 -12   5        1.38        3.57      5.87 o
   2 -12   5      200.72      211.56     12.71 o
 -15 -11   5       78.93       78.85     15.33 o
 -14 -11   5       53.52       60.52     13.33 o
 -13 -11   5        2.06        8.11      9.00 o
 -12 -11   5       54.04       49.16      8.50 o
 -11 -11   5       49.86       52.59      8.26 o
 -10 -11   5        1.20       -0.95      5.30 o
  -9 -11   5        9.16       12.20      6.08 o
  -8 -11   5        0.44        2.11      5.34 o
  -7 -11   5        5.81       -2.32      5.42 o
  -6 -11   5      431.51      408.32     22.43 o
  -5 -11   5      246.71      205.65     12.56 o
  -4 -11   5       77.06       72.39     11.33 o
  -3 -11   5      110.41      125.94     14.88 o
  -2 -11   5      413.11      432.33     24.54 o
  -1 -11   5        1.85        3.66      8.00 o
   0 -11   5       74.85       86.73      7.91 o
   1 -11   5      297.60      313.07     13.27 o
   2 -11   5       63.50       63.67      9.35 o
   3 -11   5       49.26       56.98      9.42 o
   4 -11   5       26.47       15.55     11.33 o
 -16 -10   5        0.00        7.77     10.77 o
 -15 -10   5      394.36      414.23     27.43 o
 -14 -10   5      213.87      237.88     21.77 o
 -13 -10   5        1.99       -5.55      7.55 o
 -12 -10   5       86.19       69.43      8.52 o
 -11 -10   5      283.18      267.22     24.71 o
 -10 -10   5      148.22      131.95     11.04 o
  -9 -10   5      127.90      124.91     10.12 o
  -8 -10   5        4.98        3.87      5.22 o
  -7 -10   5      825.50      794.89     42.64 o
  -6 -10   5      444.40      429.77     15.82 o
  -5 -10   5      180.51      157.00     10.94 o
  -4 -10   5      244.77      262.75     12.84 o
  -3 -10   5      556.06      542.74     17.99 o
  -2 -10   5       20.97       17.21      8.22 o
  -1 -10   5      615.88      572.59     18.79 o
   0 -10   5       68.33       80.69     12.22 o
   1 -10   5      389.72      383.67     16.23 o
   2 -10   5      256.80      247.12     14.43 o
   3 -10   5      153.28      149.80     12.51 o
   4 -10   5       13.16        3.55      6.64 o
   5 -10   5       57.21       67.85     14.21 o
 -16  -9   5      231.91      228.44     22.21 o
 -15  -9   5      272.05      283.52     23.54 o
 -14  -9   5      254.27      265.42     22.10 o
 -13  -9   5       94.92      102.28     14.88 o
 -12  -9   5      109.50      109.94      9.98 o
 -11  -9   5       34.80       43.18      7.11 o
 -10  -9   5        0.37       -1.53      4.99 o
  -9  -9   5     1311.04     1248.54     64.41 o
  -8  -9   5     1968.58     1901.82    125.60 o
  -7  -9   5     1535.57     1475.76     21.53 o
  -6  -9   5       42.90       43.87      4.70 o
  -5  -9   5      169.85      172.05      7.77 o
  -4  -9   5       10.14        9.83      5.22 o
  -3  -9   5       75.69       59.44      8.27 o
  -2  -9   5       62.13       64.21      7.41 o
  -1  -9   5      281.26      253.00     12.70 o
   0  -9   5      280.84      276.86     19.55 o
   1  -9   5       39.64       40.13      7.06 o
   2  -9   5      183.81      175.88     11.57 o
   3  -9   5       20.17        5.24      6.00 o
   4  -9   5       10.81        0.08      7.83 o
   5  -9   5       49.95       56.42     12.99 o
   6  -9   5        0.00       -1.78      9.22 o
   7  -9   5       55.22       55.19     14.21 o
 -16  -8   5      276.85      298.51     24.10 o
 -15  -8   5        4.12        8.33      9.00 o
 -14  -8   5        7.05       -2.55      8.33 o
 -13  -8   5      239.52      280.46     13.52 o
 -12  -8   5        0.20       -4.63      4.63 o
 -11  -8   5        2.21        0.64      4.83 o
 -10  -8   5        0.24       -1.32      3.26 o
  -9  -8   5      823.35      818.27     20.15 o
  -8  -8   5     1807.09     1817.76     49.15 o
  -7  -8   5       54.92       57.19      5.37 o
  -6  -8   5       77.81       79.61      5.60 o
  -5  -8   5       85.10       85.78      5.82 o
  -4  -8   5       81.26       76.56      5.44 o
  -3  -8   5      444.26      448.06     11.17 o
  -2  -8   5       75.73       76.50      7.54 o
  -1  -8   5       27.51       24.82      4.58 o
   0  -8   5       40.34       26.54      8.00 o
   1  -8   5      160.24      150.03     14.66 o
   2  -8   5        3.76        2.75      4.84 o
   3  -8   5       12.06       13.92      5.90 o
   4  -8   5        1.24       -4.98      4.98 o
   5  -8   5       13.66       14.95      6.47 o
   6  -8   5      133.04      140.15     17.55 o
   7  -8   5      159.07      179.69     19.55 o
   8  -8   5       69.71       75.63     15.77 o
 -17  -7   5       37.89       59.97     14.21 o
 -16  -7   5      243.69      262.75     22.54 o
 -15  -7   5      301.13      328.72     23.54 o
 -14  -7   5       48.36       58.97     12.55 o
 -13  -7   5       85.79       71.65      6.24 o
 -12  -7   5       24.23       33.45      4.93 o
 -11  -7   5      133.31      145.40      7.57 o
 -10  -7   5      384.07      397.30     10.40 o
  -9  -7   5       13.09       11.08      3.70 o
  -8  -7   5      796.60      782.62     20.15 o
  -7  -7   5      273.55      281.57      8.51 o
  -6  -7   5       62.13       60.05      4.72 o
  -5  -7   5     1534.44     1503.58     32.30 o
  -4  -7   5      510.52      500.29     10.72 o
  -3  -7   5      369.71      372.33      9.79 o
  -2  -7   5      120.37      131.47      6.09 o
  -1  -7   5       88.48       83.39      9.99 o
   0  -7   5       47.70       56.42      8.88 o
   1  -7   5      414.23      418.01     20.88 o
   2  -7   5      239.35      227.96     11.48 o
   3  -7   5       70.58       60.45      7.16 o
   4  -7   5        0.29        0.79      4.90 o
   5  -7   5       38.49       51.45      7.36 o
   6  -7   5       78.19       81.14      8.71 o
   7  -7   5      253.93      241.99     20.88 o
   8  -7   5       76.85       73.96     14.21 o
   9  -7   5        0.61       -2.00      9.22 o
 -17  -6   5       21.55       20.88     11.22 o
 -16  -6   5        0.33       -0.44      9.11 o
 -15  -6   5      102.70       95.98      9.60 o
 -14  -6   5        0.30        1.34      5.28 o
 -13  -6   5      161.04      171.64      8.98 o
 -12  -6   5      436.18      439.97     11.74 o
 -11  -6   5      180.54      196.12      8.30 o
 -10  -6   5      276.60      309.30     10.60 o
  -9  -6   5       44.10       50.78      4.76 o
  -8  -6   5      253.89      239.03      7.95 o
  -7  -6   5     1481.29     1452.60     22.51 o
  -6  -6   5     1279.69     1329.87     32.85 o
  -5  -6   5     1254.30     1192.38     21.65 o
  -4  -6   5       79.79       79.20      5.16 o
  -3  -6   5      791.42      731.50     12.11 o
  -2  -6   5      664.39      575.16      9.65 o
  -1  -6   5       38.59       44.07      4.27 o
   0  -6   5      300.90      301.61      9.03 o
   1  -6   5     1456.20     1400.40     32.65 o
   2  -6   5     1718.59     1718.46     38.09 o
   3  -6   5       30.38       15.27      5.05 o
   4  -6   5       96.07       91.34      8.05 o
   5  -6   5        0.05       -0.88      4.82 o
   6  -6   5       50.30       43.07      6.62 o
   7  -6   5       43.96       34.20     10.66 o
   8  -6   5      559.21      537.50     29.32 o
   9  -6   5       20.44       20.43     10.55 o
  10  -6   5        0.14        1.11     10.11 o
 -17  -5   5       51.58       53.20     13.22 o
 -16  -5   5       11.04        6.50      6.86 o
 -15  -5   5        1.79        1.25      6.09 o
 -14  -5   5      228.15      225.48     13.10 o
 -13  -5   5      512.24      537.64     13.36 o
 -12  -5   5        7.48        3.06      3.82 o
 -11  -5   5      347.72      381.32     10.59 o
 -10  -5   5        2.44       -1.67      3.17 o
  -9  -5   5      942.49      932.88     25.78 o
  -8  -5   5      460.17      420.23     12.33 o
  -7  -5   5      788.94      792.08     16.46 o
  -6  -5   5      151.22      165.33      6.41 o
  -5  -5   5      121.03      114.11      5.47 o
  -4  -5   5     3018.30     2870.24     29.01 o
  -3  -5   5      642.70      620.56     10.51 o
  -2  -5   5        0.71        0.13      2.07 o
  -1  -5   5      852.68      919.34     13.20 o
   0  -5   5     1807.78     1868.57     18.97 o
   1  -5   5        5.36       -0.87      2.67 o
   2  -5   5      621.28      602.47     21.99 o
   3  -5   5      145.20      104.22      7.87 o
   4  -5   5        1.19        1.09      4.14 o
   5  -5   5       14.77       11.41      4.77 o
   6  -5   5       70.91       60.09      6.83 o
   7  -5   5       25.31       24.96      5.67 o
   8  -5   5      196.88      197.90     18.32 o
   9  -5   5      173.56      175.24     18.44 o
  10  -5   5       15.58       11.77     10.44 o
  11  -5   5        5.93       14.55     11.33 o
 -16  -4   5      200.67      193.96     13.74 o
 -15  -4   5      249.49      254.88     14.68 o
 -14  -4   5      275.49      284.66     14.45 o
 -13  -4   5       27.67       26.32      4.96 o
 -12  -4   5        0.14       -0.76      3.61 o
 -11  -4   5       27.52       28.28      4.72 o
 -10  -4   5       29.83       30.53      4.39 o
  -9  -4   5      892.33      911.03     27.03 o
  -8  -4   5      455.32      484.07      9.96 o
  -7  -4   5      453.87      425.16     11.43 o
  -6  -4   5      453.01      445.96      8.79 o
  -5  -4   5      586.63      657.29     12.78 o
  -4  -4   5     2373.78     2328.52     40.17 o
  -3  -4   5       59.81       65.47      4.51 o
  -2  -4   5      861.32      955.88     10.42 o
  -1  -4   5      139.32      119.16      5.28 o
   0  -4   5      166.53      173.01      6.17 o
   1  -4   5      194.17      169.10      6.35 o
   2  -4   5       30.15       28.13      4.68 o
   3  -4   5        4.59       -0.89      4.66 o
   4  -4   5       27.72       26.40      4.69 o
   5  -4   5       91.91       92.03      7.28 o
   6  -4   5       62.45       50.02      5.98 o
   7  -4   5      107.08      104.10      8.31 o
   8  -4   5       91.17       87.18     12.55 o
   9  -4   5        0.13       -0.89      8.55 o
  10  -4   5       24.97       23.10     10.44 o
  11  -4   5        8.57        6.89     10.22 o
  12  -4   5       16.66       29.54     11.88 o
 -16  -3   5      265.42      299.25     16.64 o
 -15  -3   5        8.70       12.54      7.02 o
 -14  -3   5      213.98      219.63     10.32 o
 -13  -3   5      105.41      125.72      8.06 o
 -12  -3   5       41.57       48.77      5.48 o
 -11  -3   5      562.96      553.90     16.80 o
 -10  -3   5     1343.54     1305.34     31.75 o
  -9  -3   5       48.98       43.36      4.50 o
  -8  -3   5       65.43       69.39      4.93 o
  -7  -3   5     2115.49     2300.51     54.32 o
  -6  -3   5      177.89      151.87      5.58 o
  -5  -3   5      174.65      193.73      5.71 o
  -4  -3   5     1398.31     1323.94     18.23 o
  -3  -3   5      411.52      474.72      7.96 o
  -2  -3   5      274.20      299.69      5.58 o
  -1  -3   5      430.37      432.40      9.26 o
   0  -3   5      554.89      538.97     61.38 o
   1  -3   5      891.41      965.34     12.27 o
   2  -3   5      522.27      563.94      9.93 o
   3  -3   5      346.53      397.69     16.44 o
   4  -3   5       20.59        6.73      3.39 o
   5  -3   5        2.98        6.67      3.68 o
   6  -3   5        0.25       -1.80      3.57 o
   7  -3   5      246.88      239.51      9.88 o
   8  -3   5        8.14        9.99      7.66 o
   9  -3   5        2.95        4.44      7.33 o
  10  -3   5       60.20       49.42     11.99 o
  11  -3   5       27.89       31.76     10.77 o
  12  -3   5        3.01        1.78      9.55 o
  13  -3   5        3.69        7.55     10.88 o
 -16  -2   5        1.91        0.95      6.94 o
 -15  -2   5        4.19        1.74      6.26 o
 -14  -2   5      269.59      294.86     11.62 o
 -13  -2   5        0.51       -4.07      4.07 o
 -12  -2   5       10.84        5.53      4.20 o
 -11  -2   5       20.76       15.27      4.30 o
 -10  -2   5      322.36      312.91      9.56 o
  -9  -2   5      450.95      460.55     10.49 o
  -8  -2   5      147.07      132.67      6.21 o
  -7  -2   5      334.13      405.02     10.08 o
  -6  -2   5       35.98       37.30      3.14 o
  -5  -2   5     2121.14     2312.90     41.90 o
  -4  -2   5      746.79      825.16     12.86 o
  -3  -2   5      736.53      809.96      9.15 o
  -2  -2   5     1733.60     1860.71     16.91 o
  -1  -2   5     1100.05     1206.89     29.62 o
   0  -2   5     1308.41     1423.24     73.35 o
   1  -2   5     4198.27     4457.18     69.47 o
   2  -2   5      269.07      252.07      8.67 o
   3  -2   5      331.77      350.24     10.64 o
   4  -2   5      779.71      805.79     12.86 o
   5  -2   5      686.15      661.14     12.05 o
   6  -2   5        6.88        2.73      3.27 o
   7  -2   5      208.64      193.58      8.38 o
   8  -2   5      113.14      130.94      7.95 o
   9  -2   5        1.11       -2.11      7.33 o
  10  -2   5       38.45       34.09      9.88 o
  11  -2   5       69.25       60.64     12.88 o
  12  -2   5       58.13       57.53     12.44 o
  13  -2   5      144.00      152.59     18.55 o
  14  -2   5        3.35        2.44     10.55 o
 -16  -1   5       12.86        5.18      6.96 o
 -15  -1   5       30.26       30.85      8.35 o
 -14  -1   5       30.71       37.49      6.21 o
 -13  -1   5       38.30       46.89      6.08 o
 -12  -1   5      153.68      143.95      8.44 o
 -11  -1   5       40.28       41.98      5.86 o
 -10  -1   5        0.63        2.53      3.59 o
  -9  -1   5      304.31      306.86     12.78 o
  -8  -1   5        0.32       -2.72      2.72 o
  -7  -1   5     1398.17     1417.80     24.99 o
  -6  -1   5      387.20      378.51      9.46 o
  -5  -1   5     4366.08     4618.03     96.16 o
  -4  -1   5      332.66      415.65      5.90 o
  -3  -1   5       12.69       15.43      1.35 o
  -2  -1   5      234.03      179.64      3.32 o
  -1  -1   5     1970.64     2118.97     47.26 o
   0  -1   5     4191.87     4504.78    150.26 o
   1  -1   5     3742.52     3959.56     62.93 o
   2  -1   5      450.80      521.91      7.88 o
   3  -1   5     1667.00     1868.77     14.79 o
   4  -1   5       33.77       29.26      2.80 o
   5  -1   5      114.07      106.70      5.23 o
   6  -1   5     1088.26     1101.03     13.86 o
   7  -1   5     1307.44     1344.31     41.26 o
   8  -1   5       23.20       23.00      3.88 o
   9  -1   5      507.92      453.10     22.32 o
  10  -1   5      435.76      424.89     22.77 o
  11  -1   5       10.82       13.44      8.77 o
  12  -1   5      371.53      359.48     24.10 o
  13  -1   5       14.67       20.88     10.55 o
  14  -1   5        4.44       15.55     10.55 o
 -15   0   5       24.88       21.79      7.58 o
 -14   0   5       37.81       38.03      6.34 o
 -13   0   5      188.91      186.77      9.97 o
 -12   0   5       79.24       89.18      6.99 o
 -11   0   5      144.92      134.28      7.94 o
 -10   0   5      320.97      314.86     10.24 o
  -9   0   5     1161.28     1212.19     25.63 o
  -8   0   5     3335.19     3314.59     64.72 o
  -7   0   5      421.16      397.10      9.78 o
  -6   0   5       37.20       20.39      2.90 o
  -5   0   5      385.19      378.62      6.87 o
  -4   0   5     4718.40     4954.60     83.56 o
  -3   0   5      102.50      109.09      5.73 o
  -2   0   5     1238.46     1318.49     15.74 o
  -1   0   5     8525.44     8839.97    188.30 o
   0   0   5     2396.32     2331.99     35.26 o
   1   0   5      724.66      658.96      9.02 o
   2   0   5      467.42      463.81      6.84 o
   3   0   5     2700.15     2758.52     23.34 o
   4   0   5        0.93       -0.55      1.19 o
   5   0   5      692.25      771.69      9.02 o
   6   0   5      496.53      579.79      8.46 o
   7   0   5      545.38      551.99      6.50 o
   8   0   5      286.60      286.82      7.04 o
   9   0   5      378.38      370.90      8.57 o
  10   0   5      235.01      234.99     17.44 o
  11   0   5      240.76      233.99     18.32 o
  12   0   5        0.01       -3.33      7.00 o
  13   0   5       13.70        3.78      8.88 o
  14   0   5       37.49       40.31     11.99 o
  15   0   5       10.87       12.99     10.66 o
 -15   1   5        0.03       -3.82     11.66 o
 -14   1   5        0.26       -2.84      4.88 o
 -13   1   5      408.62      437.60     13.85 o
 -12   1   5      146.46      153.39      9.10 o
 -11   1   5        0.19       -0.79      3.69 o
 -10   1   5     2801.21     2766.35     81.12 o
  -9   1   5     1881.59     1835.09     35.76 o
  -8   1   5        0.03        0.45      3.15 o
  -7   1   5      113.09      129.66      8.10 o
  -6   1   5     3286.75     3246.24     81.62 o
  -5   1   5     1047.78      967.09     21.13 o
  -4   1   5       31.66       27.58      2.48 o
  -3   1   5      357.09      388.64      7.90 o
  -2   1   5     2662.34     2780.36     23.21 o
  -1   1   5    11510.28    11803.79     47.61 o
   0   1   5     3019.67     3373.51     62.95 o
   1   1   5     1569.34     1559.83     11.38 o
   2   1   5     9981.82    10676.60     35.84 o
   3   1   5       42.71       28.64      1.85 o
   4   1   5      131.43       92.81      8.77 o
   5   1   5      364.36      333.01      9.66 o
   6   1   5       94.79      106.83     10.22 o
   7   1   5       11.43       16.10      5.77 o
   8   1   5      565.03      556.16     21.10 o
   9   1   5      313.11      294.95     13.27 o
  10   1   5        2.59        6.66      6.89 o
  11   1   5      174.18      181.24     16.32 o
  12   1   5      314.77      307.40     21.54 o
  13   1   5       15.38       11.88      9.00 o
  14   1   5       40.30       31.43     11.22 o
  15   1   5      297.61      284.08     22.88 o
  16   1   5      100.08      107.83     16.99 o
 -15   2   5      178.86      191.15     14.77 o
 -14   2   5      228.69      236.91     12.04 o
 -13   2   5      273.45      300.67     12.24 o
 -12   2   5        1.54       -4.37      4.37 o
 -11   2   5      103.27      108.89      7.77 o
 -10   2   5        0.67       -2.74      3.63 o
  -9   2   5      586.33      579.09     13.04 o
  -8   2   5        2.45        1.90      3.48 o
  -7   2   5      339.36      359.58     16.96 o
  -6   2   5      234.62      225.83     11.87 o
  -5   2   5      617.58      666.60     13.78 o
  -4   2   5      212.62      246.80      6.23 o
  -3   2   5      494.28      461.06      7.19 o
  -2   2   5      375.27      353.01      7.17 o
  -1   2   5       95.15       56.67      2.18 o
   0   2   5        2.64        0.43      1.19 o
   1   2   5      400.54      366.36     16.94 o
   2   2   5     1872.93     2078.07     16.99 o
   3   2   5       26.17       26.11      1.83 o
   4   2   5      278.13      289.18      9.05 o
   5   2   5      186.48      141.37      6.74 o
   6   2   5     2235.96     2229.90     48.86 o
   7   2   5      732.73      906.09     24.10 o
   8   2   5      765.09      797.59     24.21 o
   9   2   5      104.72      114.94     11.88 o
  10   2   5       77.82       80.47      4.61 o
  11   2   5      246.91      230.44     17.10 o
  12   2   5      824.51      758.28     29.65 o
  13   2   5        3.69        5.66      8.55 o
  14   2   5      583.70      571.15     29.10 o
  15   2   5      162.13      154.37     17.88 o
  16   2   5       10.36       11.99     10.66 o
 -14   3   5        0.02       -3.88      5.32 o
 -13   3   5        8.75       18.30      5.92 o
 -12   3   5        2.29        4.72      4.98 o
 -11   3   5      150.88      168.73      9.30 o
 -10   3   5       17.93       23.17      4.97 o
  -9   3   5      220.30      215.51      9.18 o
  -8   3   5        6.46       -2.25      3.53 o
  -7   3   5      210.69      221.59      8.22 o
  -6   3   5      279.39      250.12      8.01 o
  -5   3   5      149.50      182.91      6.71 o
  -4   3   5      251.96      270.39     11.62 o
  -3   3   5     1391.53     1433.85     25.40 o
  -2   3   5      642.68      689.69     12.24 o
  -1   3   5     3162.47     3173.57     27.82 o
   0   3   5      270.34      228.79      5.04 o
   1   3   5     1713.01     1645.88     12.13 o
   2   3   5     6814.34     7284.86     27.35 o
   3   3   5     1609.26     1896.81     12.89 o
   4   3   5     1423.07     1382.72     39.10 o
   5   3   5     1152.32     1432.82     53.03 o
   6   3   5     1073.33     1159.78     16.71 o
   7   3   5     2450.04     2648.87     38.87 o
   8   3   5      430.31      398.24     16.99 o
   9   3   5      278.47      299.62      6.18 o
  10   3   5      955.91      965.48     12.00 o
  11   3   5       27.84       24.21      8.44 o
  12   3   5       46.20       26.43      9.77 o
  13   3   5      150.22      137.93     16.66 o
  14   3   5      988.99      940.63     35.54 o
  15   3   5        1.21       -0.56      9.66 o
  16   3   5      182.72      184.24     20.43 o
  17   3   5      152.60      132.60     18.21 o
 -13   4   5       38.53       41.35      7.06 o
 -12   4   5       11.97       14.05      5.50 o
 -11   4   5        0.08       -0.74      4.57 o
 -10   4   5        0.24       -0.83      4.28 o
  -9   4   5       82.76       67.04      6.44 o
  -8   4   5        3.41        8.86      4.23 o
  -7   4   5      144.07      138.33      7.43 o
  -6   4   5      363.51      344.10      9.63 o
  -5   4   5      347.44      414.79     19.97 o
  -4   4   5     1099.14     1150.00     21.58 o
  -3   4   5       13.03        9.08      2.59 o
  -2   4   5     1124.97     1250.75     13.09 o
  -1   4   5     2303.15     2262.46     29.90 o
   0   4   5      439.31      565.56     10.30 o
   1   4   5     1846.94     1737.79     13.31 o
   2   4   5     2498.64     2414.66    304.19 o
   3   4   5      819.09      925.31      9.52 o
   4   4   5     7095.78     7531.97    168.20 o
   5   4   5      280.59      309.57      6.92 o
   6   4   5      922.27     1036.34     11.71 o
   7   4   5      254.09      341.76     13.33 o
   8   4   5     1126.12     1127.32     12.64 o
   9   4   5       33.47       37.08      3.94 o
  10   4   5       91.58      118.77     10.16 o
  11   4   5        7.45       12.94      3.43 o
  12   4   5       89.36      103.39     12.77 o
  13   4   5        1.09       -1.44      7.66 o
  14   4   5        2.15        4.33      8.88 o
  15   4   5        5.68       -4.00      8.66 o
  16   4   5        4.12        7.55      9.77 o
  17   4   5        5.11        1.78     11.22 o
 -13   5   5        5.35       10.04      5.87 o
 -12   5   5       25.87       25.00      6.23 o
 -11   5   5       71.22       65.76      7.38 o
 -10   5   5        0.22        2.32      4.50 o
  -9   5   5      162.60      166.58      9.10 o
  -8   5   5      359.50      328.83     11.21 o
  -7   5   5        2.97        1.48      3.85 o
  -6   5   5        1.16       -0.04      3.53 o
  -5   5   5      627.58      641.53     12.42 o
  -4   5   5       22.10       18.69      3.39 o
  -3   5   5      618.51      563.27     11.12 o
  -2   5   5        9.97        6.34      3.61 o
  -1   5   5      407.67      422.31      8.20 o
   0   5   5      144.51      159.96      5.34 o
   1   5   5        9.92        5.42      2.13 o
   2   5   5      812.10      968.00     14.36 o
   3   5   5     1194.99     1034.39    109.80 o
   4   5   5     6311.44     6786.26    138.74 o
   5   5   5      409.10      580.70     15.65 o
   6   5   5     1519.17     1658.64     41.48 o
   7   5   5     1068.77      987.79     27.71 o
   8   5   5     4272.37     4626.73     29.61 o
   9   5   5      214.28      204.22     10.55 o
  10   5   5      158.44      177.81      7.13 o
  11   5   5        9.97        4.36      3.48 o
  12   5   5       89.80       86.93     10.83 o
  13   5   5       97.81       70.85     11.77 o
  14   5   5        2.62       12.88      9.00 o
  15   5   5        3.33        1.33      8.66 o
  16   5   5       94.08       93.06     14.88 o
  17   5   5       29.87       41.09     13.44 o
 -12   6   5        0.85       -0.04      5.87 o
 -11   6   5      107.48      112.35      8.89 o
 -10   6   5      140.38      142.90      9.48 o
  -9   6   5      187.82      159.17      9.42 o
  -8   6   5      406.88      359.07     12.15 o
  -7   6   5      188.41      189.50      9.78 o
  -6   6   5      165.27      146.68      8.28 o
  -5   6   5      125.41      108.12      6.71 o
  -4   6   5       42.05       29.44      4.41 o
  -3   6   5      301.00      301.58      8.75 o
  -2   6   5     2084.00     2092.25     39.63 o
  -1   6   5      242.50      308.25      7.85 o
   0   6   5       18.41       28.65      3.13 o
   1   6   5     1837.80     1867.90     31.72 o
   2   6   5      160.00      160.25      5.33 o
   3   6   5      762.49      799.11      9.91 o
   4   6   5     1074.27     1150.34     42.05 o
   5   6   5      116.04      145.95      4.88 o
   6   6   5       56.25       63.39      4.96 o
   7   6   5      627.84      766.89     24.82 o
   8   6   5      246.29      237.43     14.44 o
   9   6   5        8.48       11.08      5.44 o
  10   6   5       95.24       87.06      6.28 o
  11   6   5       75.33       70.61      6.22 o
  12   6   5      105.26      108.12      7.94 o
  13   6   5       91.20       46.98     10.99 o
  14   6   5        0.07        0.11      8.33 o
  15   6   5       68.95       66.30     12.55 o
  16   6   5       35.52       20.55     11.33 o
  17   6   5       74.17       70.63     14.44 o
  18   6   5      481.58      498.75     30.87 o
 -11   7   5       58.38       59.19      7.95 o
 -10   7   5       12.16        5.81      5.41 o
  -9   7   5      178.81      198.76     10.64 o
  -8   7   5      297.60      314.52     12.13 o
  -7   7   5      562.84      579.52     14.79 o
  -6   7   5      873.85      785.35     16.10 o
  -5   7   5       38.71       39.87      5.45 o
  -4   7   5       77.10       88.27      6.30 o
  -3   7   5      308.84      284.21      9.12 o
  -2   7   5       65.06       76.20      5.95 o
  -1   7   5      425.01      490.63     12.80 o
   0   7   5      771.35      805.64     17.10 o
   1   7   5       14.35        7.76      2.74 o
   2   7   5      907.00      914.25     11.71 o
   3   7   5     2486.20     2620.27     35.46 o
   4   7   5        0.02       -0.52      2.07 o
   5   7   5       44.38       57.64      3.75 o
   6   7   5     1478.87     1577.92    120.49 o
   7   7   5       84.65       85.23      5.59 o
   8   7   5      891.24     1002.49     26.32 o
   9   7   5     1719.67     1842.70     40.42 o
  10   7   5       62.21       63.66      5.73 o
  11   7   5        9.24       10.65      4.08 o
  12   7   5      299.30      327.74     11.52 o
  13   7   5        8.07        3.97      4.32 o
  14   7   5      151.98      145.26     15.66 o
  15   7   5        8.41        9.44      9.66 o
  16   7   5       65.77       75.52     14.44 o
  17   7   5       59.75       64.41     13.88 o
  18   7   5       95.81       96.17     17.55 o
 -11   8   5       18.88       20.50      7.07 o
 -10   8   5        0.75        7.75      5.75 o
  -9   8   5       55.58       64.19      7.77 o
  -8   8   5      301.98      296.52     12.27 o
  -7   8   5       27.24       19.78      5.57 o
  -6   8   5       45.41       38.30      5.84 o
  -5   8   5       86.14       71.26      6.58 o
  -4   8   5        0.51       -2.53      3.80 o
  -3   8   5       41.00       39.96      5.11 o
  -2   8   5       38.39       23.03      3.62 o
  -1   8   5        8.46        5.38      3.37 o
   0   8   5       29.35       29.05      4.05 o
   1   8   5       40.32       55.68      4.40 o
   2   8   5     4279.82     4597.83     64.64 o
   3   8   5      240.28      261.49      6.93 o
   4   8   5      353.57      399.42     16.87 o
   5   8   5      113.56      171.83      6.54 o
   6   8   5      153.72      183.25     17.21 o
   7   8   5      225.68      232.72      7.19 o
   8   8   5     1874.53     1868.38     35.98 o
   9   8   5     2145.49     2222.98     40.65 o
  10   8   5      145.24      159.25      8.67 o
  11   8   5      380.90      389.54     21.32 o
  12   8   5     1408.76     1508.40     22.99 o
  13   8   5       12.49       26.40      6.16 o
  14   8   5        0.00       -2.21      4.29 o
  15   8   5       64.18       67.74     12.55 o
  16   8   5       10.62        2.89      8.88 o
  17   8   5        3.37        2.11      9.55 o
  18   8   5        0.04        3.11     10.66 o
 -10   9   5        0.11        0.22      5.85 o
  -9   9   5        0.16       -2.80      5.66 o
  -8   9   5       11.08        7.90      5.62 o
  -7   9   5        1.77        6.00      5.01 o
  -6   9   5       11.83       10.13      5.20 o
  -5   9   5      666.17      657.75     15.79 o
  -4   9   5      810.89      735.91     15.96 o
  -3   9   5        2.94        1.04      4.47 o
  -2   9   5      101.84       93.84      5.92 o
  -1   9   5        5.00        1.37      3.43 o
   0   9   5       32.44       43.51      4.83 o
   1   9   5        1.55       -2.48      2.92 o
   2   9   5      282.30      236.75      7.76 o
   3   9   5        7.13        2.48      2.73 o
   4   9   5      204.02      217.71      6.72 o
   5   9   5      364.06      379.84     20.87 o
   6   9   5      596.18      595.26      9.49 o
   7   9   5     4938.35     5074.63    118.71 o
   8   9   5     2335.16     2577.88     76.79 o
   9   9   5      160.46      197.68     14.77 o
  10   9   5     1727.48     1876.07     30.32 o
  11   9   5      182.18      185.14      9.91 o
  12   9   5     1561.15     1551.52     24.44 o
  13   9   5       24.96       38.49     10.49 o
  14   9   5        4.44        8.71      5.23 o
  15   9   5       40.51       36.76     11.66 o
  16   9   5       42.83       53.64     12.22 o
  17   9   5        2.09       -3.66      9.77 o
  18   9   5       61.43       57.75     15.10 o
  -9  10   5        6.17       -2.31      6.14 o
  -8  10   5      112.66      107.20      9.45 o
  -7  10   5      118.25      107.72      9.00 o
  -6  10   5      119.89      142.69      9.97 o
  -5  10   5      156.86      168.56      9.74 o
  -4  10   5       79.72       70.89      7.05 o
  -3  10   5        6.95        5.33      3.85 o
  -2  10   5      487.41      448.32     14.52 o
  -1  10   5       11.48        9.83      4.56 o
   0  10   5      193.08      192.25      8.63 o
   1  10   5      469.02      469.16     11.38 o
   2  10   5     2982.36     2928.54     59.53 o
   3  10   5     1597.27     1612.32     58.06 o
   4  10   5      750.61      696.59     11.36 o
   5  10   5       74.82       88.23      4.85 o
   6  10   5        0.08       -3.01      3.01 o
   7  10   5      536.80      504.96     20.99 o
   8  10   5     1681.56     1672.92     36.76 o
   9  10   5      340.30      285.63     17.66 o
  10  10   5     2622.18     2608.33     47.86 o
  11  10   5       78.95       88.78      8.44 o
  12  10   5      370.73      335.69     13.10 o
  13  10   5        2.73        9.29      5.12 o
  14  10   5       48.06       66.85      7.60 o
  15  10   5        5.04        5.19      5.53 o
  16  10   5       58.07       55.97     13.10 o
  17  10   5        0.36       -0.22      9.33 o
  18  10   5        0.01        3.33     10.99 o
  -8  11   5      344.95      403.13     16.19 o
  -7  11   5      411.45      456.32     23.64 o
  -6  11   5       34.51       42.39      7.14 o
  -5  11   5       99.44       89.55      8.11 o
  -4  11   5        0.58        1.48      4.13 o
  -3  11   5       15.07       11.51      4.32 o
  -2  11   5       71.57       59.36      6.35 o
  -1  11   5       59.38       62.83      6.19 o
   0  11   5      126.75      140.76      8.33 o
   1  11   5      998.09     1023.23     20.80 o
   2  11   5      213.82      197.39      8.40 o
   3  11   5      246.72      237.38      9.65 o
   4  11   5      344.71      336.59     11.80 o
   5  11   5      158.87      150.97      6.17 o
   6  11   5      454.03      461.86     14.39 o
   7  11   5      490.59      418.01     20.55 o
   8  11   5      720.29      656.44     25.21 o
   9  11   5       56.04       52.64     10.33 o
  10  11   5      881.03      910.09     30.76 o
  11  11   5      319.89      345.49     20.55 o
  12  11   5      563.24      608.64     17.41 o
  13  11   5      602.17      599.13     17.61 o
  14  11   5      250.11      212.26     11.92 o
  15  11   5        4.98        4.11      5.60 o
  16  11   5       66.03       63.86     13.10 o
  17  11   5       94.27       96.51     15.55 o
  18  11   5      224.99      268.75     23.21 o
  -6  12   5        8.10        7.61      5.49 o
  -5  12   5        5.00        8.60      5.20 o
  -4  12   5      164.68      157.19      8.99 o
  -3  12   5      104.49      112.12     11.27 o
  -2  12   5        0.29       -2.02      4.87 o
  -1  12   5        5.16        8.01      4.76 o
   0  12   5        4.54        8.43      4.48 o
   1  12   5       42.60       46.92      5.81 o
   2  12   5       78.24       76.04      6.13 o
   3  12   5        1.26        0.55      3.63 o
   4  12   5       45.51       28.08      4.53 o
   5  12   5      132.01      143.03      6.69 o
   6  12   5        8.06       -0.20      5.31 o
   7  12   5      199.33      185.19     15.21 o
   8  12   5     3176.18     3122.74     53.97 o
   9  12   5       48.81       47.98     10.55 o
  10  12   5        9.90        3.78      7.77 o
  11  12   5      383.17      392.69     22.10 o
  12  12   5     1071.29     1093.22     35.43 o
  13  12   5      731.84      682.87     29.32 o
  14  12   5       18.72       30.42      6.93 o
  15  12   5      113.30      127.59     10.75 o
  16  12   5      513.37      596.62     19.63 o
  17  12   5      385.82      421.01     27.65 o
  18  12   5      189.11      243.43     23.65 o
  -5  13   5        5.43        7.78      5.45 o
  -4  13   5        1.28       -2.49      5.69 o
  -3  13   5       95.56       91.63      8.73 o
  -2  13   5        1.09       -0.13      4.91 o
  -1  13   5        4.09       -2.00      4.95 o
   0  13   5        0.11       -1.59      4.54 o
   1  13   5        0.45        1.33      4.30 o
   2  13   5       11.68       16.73      4.90 o
   3  13   5      248.29      249.00      9.68 o
   4  13   5      623.22      670.20     22.17 o
   5  13   5      120.71      121.35     10.72 o
   6  13   5      124.81      114.21      9.50 o
   7  13   5      722.96      730.01     20.12 o
   8  13   5      176.18      154.91     10.72 o
   9  13   5       59.38       53.08     11.44 o
  10  13   5      383.74      385.47     22.43 o
  11  13   5     1270.26     1215.71     37.98 o
  12  13   5      398.37      433.00     24.43 o
  13  13   5       24.16       16.44      9.77 o
  14  13   5      143.63      160.36     17.44 o
  15  13   5       65.95       67.85     13.44 o
  16  13   5       57.60       59.68      9.22 o
  17  13   5        0.27       -5.66     10.55 o
  18  13   5       89.80      116.05     18.44 o
  -4  14   5      175.99      206.96     12.60 o
  -3  14   5        0.87       -0.26      5.88 o
  -2  14   5        0.58        4.39      5.71 o
  -1  14   5        3.88        1.42      5.38 o
   0  14   5        0.40        1.84      4.89 o
   1  14   5      134.91      137.85      9.14 o
   2  14   5      468.41      515.45     14.27 o
   3  14   5      677.38      694.96     21.28 o
   4  14   5     1111.32      987.22     24.34 o
   5  14   5       13.25        5.53      6.00 o
   6  14   5       12.03       18.46      6.63 o
   7  14   5      182.91      191.66     12.68 o
   8  14   5      582.69      574.59     26.54 o
   9  14   5      336.56      318.39     21.32 o
  10  14   5       79.40       84.40     13.22 o
  12  14   5       28.31       20.99     10.44 o
  13  14   5      155.34      123.05     15.88 o
  14  14   5       16.08       15.10     10.11 o
  15  14   5       12.67        5.33     10.77 o
  16  14   5       10.37        7.55     10.33 o
  17  14   5        2.98        1.67     10.11 o
  -2  15   5       43.27       46.54      7.76 o
  -1  15   5       28.77       23.70      8.47 o
   0  15   5      113.17      104.44     11.66 o
   1  15   5      250.02      250.90     15.41 o
   2  15   5      640.55      581.20     21.08 o
   3  15   5       57.17       57.71      9.34 o
   4  15   5       24.28       21.27      7.15 o
   5  15   5      237.89      233.40     19.49 o
   6  15   5       40.10       38.41      7.69 o
   7  15   5        0.87       -2.06      6.01 o
   8  15   5        1.06       -0.09      5.92 o
   9  15   5      192.71      206.70     13.45 o
  10  15   5      555.55      552.83     28.10 o
  11  15   5        3.92       -0.56      9.33 o
  12  15   5       85.90       82.96     14.21 o
  13  15   5       77.21       88.95     14.66 o
  14  15   5        1.13        9.44     10.99 o
  15  15   5        3.29       -3.78      9.55 o
  16  15   5       25.11       22.32     11.88 o
  17  15   5       23.73       24.43     13.44 o
   0  16   5      445.70      513.13     22.11 o
   1  16   5      299.62      335.17     18.14 o
   2  16   5       88.19       95.00     11.37 o
   3  16   5       20.97       16.50      7.74 o
   4  16   5      104.99      104.07     11.13 o
   5  16   5       57.38       71.18      9.85 o
   6  16   5      189.93      191.64     13.78 o
   7  16   5      223.76      212.13     13.86 o
   8  16   5      245.33      215.25     14.22 o
   9  16   5      191.16      174.18     14.55 o
  10  16   5        0.11        2.99      6.63 o
  11  16   5       17.15        2.44      9.55 o
  12  16   5       61.07       70.96     14.21 o
  13  16   5        3.85        7.88     11.33 o
  14  16   5      507.78      536.61     30.98 o
  15  16   5        0.55        6.89     10.66 o
  16  16   5       15.43       20.66     12.10 o
   2  17   5       46.86       55.51     12.72 o
   3  17   5       48.66       55.83     10.26 o
   4  17   5      127.15      154.65     13.66 o
   5  17   5       65.35       70.10     10.67 o
   6  17   5        4.53        2.55     10.44 o
   7  17   5       38.36       35.50      8.60 o
   8  17   5      562.00      580.27     22.05 o
   9  17   5       46.77       32.94      9.07 o
  10  17   5       23.51       25.39      8.02 o
  11  17   5        3.95        9.54      7.28 o
  12  17   5       48.59       37.18     10.44 o
  13  17   5       45.16       48.97     13.88 o
  14  17   5       91.49       99.62     17.32 o
  15  17   5        9.94        4.44     11.66 o
   5  18   5       17.29       11.32      8.87 o
   6  18   5        5.26        6.56      7.79 o
   7  18   5       18.05       25.55      8.66 o
   8  18   5       25.03       30.89      9.21 o
   9  18   5        6.86        2.35      7.99 o
  10  18   5       82.32       77.71     11.49 o
  11  18   5       82.25       90.47     12.20 o
  12  18   5      105.57      109.93     12.82 o
 -11 -13   6        0.46        3.22     10.55 o
 -10 -13   6      124.45      112.72     17.66 o
  -9 -13   6      335.38      366.56     35.98 o
  -8 -13   6        4.58       -2.43      6.79 o
  -7 -13   6      112.03      127.45     12.03 o
  -6 -13   6       71.23       74.62     10.32 o
  -5 -13   6        2.52        4.78      9.66 o
  -4 -13   6       25.85       19.99     11.11 o
  -3 -13   6        1.59       -1.11      9.66 o
  -2 -13   6       21.35       30.76      8.98 o
 -13 -12   6       45.26       44.20     13.55 o
 -12 -12   6       12.21       18.44     10.99 o
 -11 -12   6      319.48      307.40     23.88 o
 -10 -12   6      175.42      183.23     13.76 o
  -9 -12   6       20.27       34.77      8.16 o
  -8 -12   6      113.17      127.76     13.72 o
  -7 -12   6       27.64       25.40      7.76 o
  -6 -12   6       67.88       77.71      9.76 o
  -5 -12   6        7.81        1.53      6.34 o
  -4 -12   6        8.74       13.66      9.00 o
  -3 -12   6      113.03      120.72     15.77 o
  -2 -12   6       49.74       40.42     11.99 o
  -1 -12   6        9.37       12.25      7.14 o
   0 -12   6       22.30       26.35      8.01 o
   1 -12   6       37.04       42.22      7.93 o
 -14 -11   6       31.29       33.54     12.55 o
 -13 -11   6       41.84       38.20     12.77 o
 -12 -11   6      134.76      134.93     16.88 o
 -11 -11   6        7.68       13.99      9.88 o
 -10 -11   6       19.10       17.15      6.87 o
  -9 -11   6      230.00      234.80     19.88 o
  -8 -11   6      114.51      120.30     10.32 o
  -7 -11   6       82.28       66.56      8.70 o
  -6 -11   6        0.06       -5.14      5.14 o
  -5 -11   6        8.18        7.63      6.20 o
  -4 -11   6        1.56        5.04      6.10 o
  -3 -11   6        0.62       -3.33      7.77 o
  -2 -11   6        0.01        2.89      8.66 o
  -1 -11   6      272.35      286.08     21.10 o
   0 -11   6      184.39      199.79     11.52 o
   1 -11   6      458.11      515.95     16.55 o
   2 -11   6       40.56       30.98      8.75 o
   3 -11   6       37.56       36.20     12.99 o
 -15 -10   6        1.03       -0.67      8.66 o
 -14 -10   6       52.58       51.64     12.77 o
 -13 -10   6       20.73       16.44     10.44 o
 -12 -10   6        2.37       -3.33      8.44 o
 -11 -10   6       36.69       45.09     11.77 o
 -10 -10   6       10.81       13.10      6.16 o
  -9 -10   6       35.60       32.61      7.02 o
  -8 -10   6      145.78      156.08     11.03 o
  -7 -10   6      680.72      635.50     18.93 o
  -6 -10   6        0.11       -4.09      5.09 o
  -5 -10   6      240.61      258.70     13.19 o
  -4 -10   6       20.62       13.27      5.81 o
  -3 -10   6        1.00        2.02      5.17 o
  -2 -10   6      196.76      192.68     16.55 o
  -1 -10   6       38.96       33.54     10.55 o
   0 -10   6      125.22      130.49     13.99 o
   1 -10   6        1.13       -1.90      6.00 o
   2 -10   6      156.18      189.92     13.26 o
   3 -10   6      299.80      346.02     16.74 o
   4 -10   6      207.61      198.57     21.99 o
 -15  -9   6        5.34       12.66     11.22 o
 -14  -9   6      147.14      152.26     18.77 o
 -13  -9   6      497.05      479.64     27.99 o
 -12  -9   6       27.59       34.20     11.22 o
 -11  -9   6      389.14      378.54     15.10 o
 -10  -9   6      213.02      221.14     18.66 o
  -9  -9   6      435.68      431.80     17.94 o
  -8  -9   6       11.59       18.09      6.05 o
  -7  -9   6       25.05       22.28      4.36 o
  -6  -9   6      170.14      181.21      8.28 o
  -5  -9   6      280.74      304.29     13.40 o
  -4  -9   6      179.87      188.37     12.93 o
  -3  -9   6        2.73        0.58      4.83 o
  -2  -9   6        0.58       -2.00      4.71 o
  -1  -9   6      101.30       99.44     11.83 o
   0  -9   6       44.96       44.09     10.88 o
   1  -9   6       61.62       57.42     11.22 o
   2  -9   6       72.92       81.56     10.72 o
   3  -9   6       60.13       50.90      8.01 o
   4  -9   6       33.80       39.19      7.90 o
   5  -9   6        2.70        3.55      9.88 o
   6  -9   6        7.40        4.66     10.55 o
 -16  -8   6       61.07       66.52     13.99 o
 -15  -8   6      125.46       85.73     15.33 o
 -14  -8   6      156.05      135.93     17.10 o
 -13  -8   6      263.10      276.64     21.10 o
 -12  -8   6       43.70       52.20     11.88 o
 -11  -8   6      732.71      718.84     34.48 o
 -10  -8   6      294.97      282.90     10.51 o
  -9  -8   6        3.33       -0.94      3.45 o
  -8  -8   6       72.06       83.05      5.95 o
  -7  -8   6        3.67        0.96      3.33 o
  -6  -8   6        9.45        6.30      3.52 o
  -5  -8   6      228.24      220.41      8.51 o
  -4  -8   6      663.16      637.07     13.07 o
  -3  -8   6       13.94       13.29      4.07 o
  -2  -8   6        9.34       12.12      5.15 o
  -1  -8   6       97.26      107.26     10.91 o
   0  -8   6        3.29       -5.00      6.33 o
   1  -8   6      120.84      111.39     13.66 o
   2  -8   6       55.69       63.16      7.69 o
   3  -8   6      253.08      233.36     12.92 o
   4  -8   6       61.83       60.85      8.29 o
   5  -8   6       49.38       45.20     12.55 o
   6  -8   6       96.38      107.28     15.88 o
   7  -8   6        0.88       -8.88      8.88 o
 -16  -7   6      182.21      191.79     20.88 o
 -15  -7   6      591.64      601.91     31.21 o
 -14  -7   6       41.14       46.09     12.33 o
 -13  -7   6       21.85       15.33      9.55 o
 -12  -7   6      171.70      154.25     10.41 o
 -11  -7   6       76.34       74.33      5.96 o
 -10  -7   6       12.26        8.28      3.82 o
  -9  -7   6        2.39       -1.54      3.22 o
  -8  -7   6       11.05       14.56      3.83 o
  -7  -7   6       63.68       70.82      5.33 o
  -6  -7   6      161.85      134.83      6.66 o
  -5  -7   6      134.62      155.57      7.24 o
  -4  -7   6        6.33        5.33      3.47 o
  -3  -7   6      266.67      254.29      8.70 o
  -2  -7   6      394.41      372.02     10.24 o
  -1  -7   6       44.84       58.24      5.38 o
   0  -7   6        0.59        2.25      4.59 o
   1  -7   6      160.51      151.70     14.77 o
   2  -7   6      202.99      181.35     16.44 o
   3  -7   6       66.41       75.28      7.71 o
   4  -7   6       50.99       65.04      7.65 o
   5  -7   6        4.95        1.53      5.66 o
   6  -7   6        3.98       -2.22      8.88 o
   7  -7   6       65.27       77.96     14.10 o
   8  -7   6      242.16      225.55     22.43 o
   9  -7   6       32.74       21.66     12.22 o
 -16  -6   6      278.46      286.85     23.54 o
 -15  -6   6        3.61        5.00      9.44 o
 -14  -6   6      124.78      109.94      9.69 o
 -13  -6   6      383.27      347.84     14.50 o
 -12  -6   6      271.43      275.23     12.94 o
 -11  -6   6       31.97       31.53      4.55 o
 -10  -6   6       63.38       69.65      5.46 o
  -9  -6   6      109.62      121.00      6.89 o
  -8  -6   6       48.62       40.59      6.58 o
  -7  -6   6      213.34      206.29     12.79 o
  -6  -6   6       51.54       50.85      4.56 o
  -5  -6   6      161.21      155.61      6.80 o
  -4  -6   6      485.48      417.22      9.86 o
  -3  -6   6      604.66      569.23     11.42 o
  -2  -6   6       57.70       51.07      4.01 o
  -1  -6   6      908.57      891.30     14.55 o
   0  -6   6      183.72      166.52      7.62 o
   1  -6   6      369.56      345.60     17.99 o
   2  -6   6       82.90       66.85     10.33 o
   3  -6   6      230.16      242.05     11.38 o
   4  -6   6      573.16      566.80     16.12 o
   5  -6   6       63.51       58.41      7.05 o
   6  -6   6      140.33      150.26     16.32 o
   7  -6   6      140.61      157.81     18.21 o
   8  -6   6       97.67       69.41     13.66 o
   9  -6   6       10.01       15.66     11.22 o
  10  -6   6        0.94       -6.33      8.77 o
 -16  -5   6        4.89        4.80      6.63 o
 -15  -5   6       23.44       33.02      7.81 o
 -14  -5   6       42.80       43.62      7.69 o
 -13  -5   6      178.77      155.68     11.41 o
 -12  -5   6        7.65        2.44      4.93 o
 -11  -5   6       36.48       44.46      4.94 o
 -10  -5   6        0.16        1.00      3.30 o
  -9  -5   6       40.33       40.21      4.48 o
  -8  -5   6       71.58       60.64      4.88 o
  -7  -5   6      263.92      248.50      8.75 o
  -6  -5   6      695.82      681.90     11.62 o
  -5  -5   6      438.01      413.06      9.38 o
  -4  -5   6      939.92      896.70     12.95 o
  -3  -5   6       32.24       41.89      4.03 o
  -2  -5   6      311.74      304.23      7.11 o
  -1  -5   6     1037.68     1042.15     23.08 o
   0  -5   6       34.58       31.05      3.99 o
   1  -5   6      106.01       99.79      6.03 o
   2  -5   6        0.45       -1.55      5.00 o
   3  -5   6      200.15      243.10     16.77 o
   4  -5   6       99.00       79.26      7.04 o
   5  -5   6       12.87       12.14      5.12 o
   6  -5   6      414.64      394.91     13.63 o
   7  -5   6      893.79      880.44     33.32 o
   8  -5   6      329.56      278.64     22.10 o
   9  -5   6        5.26       -5.33      8.66 o
  10  -5   6        5.48        1.89      9.33 o
  11  -5   6        0.61       -3.89      9.44 o
 -16  -4   6       61.56       65.47      9.66 o
 -15  -4   6       79.63       92.91     10.40 o
 -14  -4   6       77.53       80.10     13.05 o
 -13  -4   6       48.75       46.20      7.72 o
 -12  -4   6        0.01        1.14      4.91 o
 -11  -4   6        2.65       -0.05      3.61 o
 -10  -4   6      401.60      409.72     10.40 o
  -9  -4   6      926.73      913.20     23.35 o
  -8  -4   6      102.45      107.67      6.02 o
  -7  -4   6      925.97      891.46     12.63 o
  -6  -4   6     1473.16     1444.37     23.90 o
  -5  -4   6       45.14       30.58      3.41 o
  -4  -4   6      218.95      221.08      6.69 o
  -3  -4   6     3358.22     3500.01     46.59 o
  -2  -4   6      327.24      348.60      7.50 o
  -1  -4   6      735.84      754.24     13.18 o
   0  -4   6      405.64      374.93     18.77 o
   1  -4   6      890.67      916.53     13.56 o
   2  -4   6       34.80       28.45      3.93 o
   3  -4   6      465.94      455.10     19.88 o
   4  -4   6      451.92      461.58     12.81 o
   5  -4   6      221.23      242.29     10.36 o
   6  -4   6      128.27      113.70      8.32 o
   7  -4   6       70.17       43.42     10.99 o
   8  -4   6       70.47       73.52     12.55 o
   9  -4   6      313.32      299.29     22.10 o
  10  -4   6       55.15       58.75     12.77 o
  11  -4   6       74.61       93.17     15.77 o
  12  -4   6        3.82       10.99     10.66 o
 -16  -3   6      130.89      135.72     12.41 o
 -15  -3   6      477.92      463.87     19.00 o
 -14  -3   6      225.49      208.58     13.19 o
 -13  -3   6       15.47       11.33      6.00 o
 -12  -3   6      156.01      144.78      8.02 o
 -11  -3   6      527.87      546.38     15.63 o
 -10  -3   6       10.96       17.65      4.03 o
  -9  -3   6     1383.32     1399.94     24.16 o
  -8  -3   6     2482.63     2492.65     50.45 o
  -7  -3   6      841.51      837.87     15.04 o
  -6  -3   6     2521.76     2637.95     60.01 o
  -5  -3   6      178.16      185.29      5.84 o
  -4  -3   6      427.65      425.95      9.04 o
  -3  -3   6     4311.92     4165.32     41.28 o
  -2  -3   6     1124.03     1170.18     12.26 o
  -1  -3   6      260.10      280.03      7.11 o
   0  -3   6        0.32        0.48      1.74 o
   1  -3   6      188.07      204.27      6.72 o
   2  -3   6       14.66       19.92      3.28 o
   3  -3   6     1758.82     1817.21     24.65 o
   4  -3   6      136.47      152.13      7.63 o
   5  -3   6      121.11      137.50      7.79 o
   6  -3   6       20.96       12.66      4.46 o
   7  -3   6        4.78       -1.29      3.84 o
   8  -3   6       30.68       16.99      9.00 o
   9  -3   6      273.89      257.09     19.77 o
  10  -3   6       31.32       25.21     10.22 o
  11  -3   6        1.44       -2.22      8.33 o
  12  -3   6        9.23        4.44      9.88 o
  13  -3   6      107.59      132.04     18.32 o
 -16  -2   6      291.34      310.82     17.00 o
 -15  -2   6      167.94      203.90     14.07 o
 -14  -2   6        4.62       -5.21      5.94 o
 -13  -2   6      293.25      281.90     14.33 o
 -12  -2   6      155.25      155.35      8.19 o
 -11  -2   6       20.51       18.45      4.37 o
 -10  -2   6      178.58      151.97     13.78 o
  -9  -2   6       50.64       49.97      4.89 o
  -8  -2   6     1586.36     1619.78     27.86 o
  -7  -2   6      290.18      274.02      7.55 o
  -6  -2   6        2.11       -0.34      2.11 o
  -5  -2   6      408.22      393.19      7.06 o
  -4  -2   6     1170.14     1219.53     21.76 o
  -3  -2   6      354.73      352.88      8.68 o
  -2  -2   6     2343.33     2600.36     19.40 o
  -1  -2   6       13.90       10.21      2.31 o
   0  -2   6      218.39      216.49     92.91 o
   1  -2   6      469.82      493.11     13.62 o
   2  -2   6      786.18      910.15     19.57 o
   3  -2   6     1123.98     1181.54     15.80 o
   4  -2   6       42.91       38.86      5.31 o
   5  -2   6        0.14        0.48      3.01 o
   6  -2   6      815.97      842.61     14.18 o
   7  -2   6      352.38      345.69     27.82 o
   8  -2   6      181.59      171.80     16.44 o
   9  -2   6        0.71       -6.89      6.89 o
  10  -2   6        0.00       -3.11      7.88 o
  11  -2   6       69.60       73.41     13.10 o
  12  -2   6      224.96      219.44     20.43 o
  13  -2   6      104.17      119.16     17.88 o
 -16  -1   6       14.60       14.16      7.82 o
 -15  -1   6       59.59       45.48      9.15 o
 -14  -1   6        0.12       -4.39      5.79 o
 -13  -1   6      299.23      287.20     14.72 o
 -12  -1   6        8.84        4.81      4.36 o
 -11  -1   6      113.36       99.90      6.66 o
 -10  -1   6       86.66       82.71      6.16 o
  -9  -1   6     1240.79     1216.36     38.74 o
  -8  -1   6      915.10      864.33     13.14 o
  -7  -1   6       31.79       38.36      3.60 o
  -6  -1   6       76.56       70.08      3.91 o
  -5  -1   6     2571.56     2658.16     52.02 o
  -4  -1   6       25.78       29.19      2.59 o
  -3  -1   6     3061.59     3460.43     53.38 o
  -2  -1   6      288.37      293.04      5.47 o
  -1  -1   6      673.91      795.21     24.73 o
   0  -1   6       44.44       32.88     16.02 o
   1  -1   6     2364.61     2690.91     58.20 o
   2  -1   6      541.50      507.35      8.35 o
   3  -1   6       61.07       68.05      3.92 o
   4  -1   6        3.78       -1.46      3.29 o
   5  -1   6      139.09      166.79      6.29 o
   6  -1   6      650.74      685.11     11.05 o
   7  -1   6      101.08       94.75      5.84 o
   8  -1   6     2573.95     2351.24     46.53 o
   9  -1   6     1130.15     1088.67     33.76 o
  10  -1   6       58.44       64.08     11.44 o
  11  -1   6      403.15      409.12     23.99 o
  12  -1   6      396.86      390.91     24.65 o
  13  -1   6        0.88       -1.67      8.88 o
  14  -1   6        0.08        0.89      9.99 o
 -15   0   6       81.62       98.38     11.09 o
 -14   0   6      275.34      274.48     15.38 o
 -13   0   6       21.56       12.39      6.58 o
 -12   0   6       60.13       61.12      9.22 o
 -11   0   6       45.79       52.44      6.16 o
 -10   0   6       48.91       55.53      5.52 o
  -9   0   6       37.01       35.34      4.60 o
  -8   0   6        0.01        2.66      3.02 o
  -7   0   6      669.83      677.37     19.62 o
  -6   0   6       90.04       78.86      4.26 o
  -5   0   6      744.53      713.50     19.78 o
  -4   0   6     1237.96     1310.43     18.61 o
  -3   0   6     1139.26     1132.56     16.65 o
  -2   0   6       65.57       76.89      5.69 o
  -1   0   6     5649.94     6735.79    148.11 o
   0   0   6      214.95      200.59     12.10 o
   1   0   6     1089.03     1121.13     11.05 o
   2   0   6     5343.57     5315.53     30.38 o
   3   0   6     3898.57     4173.16     51.77 o
   4   0   6      622.43      694.05      9.12 o
   5   0   6       85.90       83.19      2.79 o
   6   0   6        5.63       -0.33      5.11 o
   7   0   6        0.28       -1.44      5.22 o
   8   0   6     1006.92      942.85     29.10 o
   9   0   6       80.99       89.40     11.88 o
  10   0   6      616.94      560.82     25.43 o
  11   0   6       53.50       46.53     10.77 o
  12   0   6       15.50       22.10      9.88 o
  13   0   6       30.09        7.22      9.88 o
  14   0   6       35.31       32.54     11.77 o
  15   0   6        0.31       -7.77      8.77 o
 -15   1   6       36.91       50.11      9.63 o
 -14   1   6      378.50      367.73     17.73 o
 -13   1   6        4.86        3.15      6.14 o
 -12   1   6       43.97       49.90      6.09 o
 -11   1   6        3.58        1.73      4.43 o
 -10   1   6       18.22       20.05      4.53 o
  -9   1   6     1024.10     1001.30     27.86 o
  -8   1   6      817.32      783.15     16.65 o
  -7   1   6      141.28      132.07      6.04 o
  -6   1   6      168.06      170.42      5.99 o
  -5   1   6        0.11        1.59      2.02 o
  -4   1   6      100.09       97.49      2.74 o
  -3   1   6     3595.76     3970.71     35.54 o
  -2   1   6        2.43       14.97      3.42 o
  -1   1   6       54.15       54.12      2.26 o
   0   1   6       30.47       31.01      2.49 o
   1   1   6        7.30        8.20      1.87 o
   2   1   6     1224.11     1173.67     10.87 o
   3   1   6      177.22      196.06      4.96 o
   4   1   6      760.82      867.33     11.70 o
   5   1   6     1507.07     1634.44     21.16 o
   6   1   6      518.79      512.37     14.49 o
   7   1   6       19.32       18.32      6.66 o
   8   1   6       24.92       22.77      7.77 o
   9   1   6      643.33      638.12     25.10 o
  10   1   6       10.63        6.89      7.33 o
  11   1   6       26.28       23.21      8.88 o
  12   1   6        0.00        4.89      8.33 o
  13   1   6       30.43       32.98     10.66 o
  14   1   6       14.73        9.33      9.44 o
  15   1   6        1.34        5.44     10.44 o
 -14   2   6       63.51       80.73     10.53 o
 -13   2   6        4.12        6.42      6.61 o
 -12   2   6       84.94      103.07      7.78 o
 -11   2   6      105.96       95.28      7.39 o
 -10   2   6      117.42      126.26      7.84 o
  -9   2   6      102.92      104.25      7.05 o
  -8   2   6     1455.39     1368.99     20.97 o
  -7   2   6     1101.86     1078.93     15.87 o
  -6   2   6       80.43       86.64      5.24 o
  -5   2   6      139.82      141.40      6.46 o
  -4   2   6     2220.15     2195.28     49.07 o
  -3   2   6      114.13      120.08      4.10 o
  -2   2   6       77.71       73.94      2.50 o
  -1   2   6      681.25      627.78      5.49 o
   0   2   6      162.92      120.46      3.76 o
   1   2   6       77.07       79.60      3.58 o
   2   2   6      482.80      475.84      6.92 o
   3   2   6     1328.44     1556.50     12.10 o
   4   2   6      405.28      480.98      9.67 o
   5   2   6       22.36       18.67      3.72 o
   6   2   6      223.13      219.07      9.11 o
   7   2   6        6.59        4.22      4.89 o
   8   2   6     1201.86     1244.25     30.65 o
   9   2   6       15.68       21.77      7.33 o
  10   2   6        2.51        5.22      7.00 o
  11   2   6       12.28       17.99      8.44 o
  12   2   6     1380.46     1312.55     38.87 o
  14   2   6        0.02       -1.89      7.88 o
  15   2   6       93.16       87.73     15.66 o
  16   2   6      243.35      239.54     23.32 o
 -14   3   6       28.03       28.10      8.79 o
 -13   3   6       76.03       64.44      9.56 o
 -12   3   6        0.91        1.12      4.73 o
 -11   3   6       40.28       46.85      6.28 o
 -10   3   6      688.60      646.42     23.97 o
  -9   3   6     1219.01     1148.13     29.67 o
  -8   3   6     1205.48     1124.14     45.95 o
  -7   3   6       52.21       63.51      5.38 o
  -6   3   6      147.62      124.72      6.22 o
  -5   3   6       68.38       71.79      4.67 o
  -4   3   6       71.76       94.00      7.00 o
  -3   3   6     6996.91     7693.33     91.81 o
  -2   3   6     5331.28     5514.96     51.67 o
  -1   3   6      569.05      528.63      7.69 o
   0   3   6       43.05       30.33      2.45 o
   1   3   6      329.55      318.93     22.62 o
   2   3   6       87.28       98.32      3.96 o
   3   3   6      918.47     1025.22     10.10 o
   4   3   6      870.04     1014.74     23.49 o
   5   3   6      531.83      576.09     11.90 o
   6   3   6      167.07      204.01      8.55 o
   7   3   6     3592.21     3687.61     32.70 o
   8   3   6       50.19       46.20      7.88 o
   9   3   6     2353.71     2369.23     42.76 o
  10   3   6      251.47      229.11     16.10 o
  11   3   6     1816.27     1706.13     40.76 o
  12   3   6     1764.98     1723.23     43.09 o
  13   3   6       70.30       98.39     13.66 o
  14   3   6       95.44      104.28     15.33 o
  15   3   6      330.27      276.75     22.10 o
  16   3   6       85.66       93.17     15.55 o
 -13   4   6       35.52       44.60      9.28 o
 -12   4   6        0.44        2.19      4.97 o
 -11   4   6        0.02        2.50      4.68 o
 -10   4   6       17.75       15.52      4.85 o
  -9   4   6        1.48       -2.25      3.84 o
  -8   4   6        3.31        1.86      3.97 o
  -7   4   6      126.51      109.83      7.03 o
  -6   4   6        4.04       -0.31      3.02 o
  -5   4   6      242.40      188.16      7.18 o
  -4   4   6      131.17      144.79      6.04 o
  -3   4   6       88.43       92.16      5.01 o
  -2   4   6      172.59      167.01      5.62 o
  -1   4   6      260.33      291.43      6.46 o
   0   4   6     1654.66     1650.64     13.76 o
   1   4   6      126.31      139.50      4.59 o
   2   4   6       16.03        3.79      3.42 o
   3   4   6      856.51      859.25      9.73 o
   4   4   6     7601.34     8094.78     86.95 o
   5   4   6        5.60        8.72      2.24 o
   6   4   6        6.79       23.38      1.71 o
   7   4   6     1719.06     1769.38     21.97 o
   8   4   6      837.97      874.78     24.88 o
   9   4   6     1780.78     1800.41     37.09 o
  10   4   6      961.25     1033.14     29.87 o
  11   4   6        9.95        3.00      6.89 o
  12   4   6       33.30       37.20      9.88 o
  13   4   6      470.04      440.55     23.99 o
  14   4   6      787.62      703.64     31.21 o
  15   4   6      284.32      220.11     19.88 o
  16   4   6       11.80       -6.33      8.77 o
  17   4   6       70.12       74.30     15.33 o
 -13   5   6      102.55      109.27     14.83 o
 -12   5   6       48.82       44.84      7.00 o
 -11   5   6        4.29        3.82      4.88 o
 -10   5   6        6.10        4.99      4.59 o
  -9   5   6      518.37      510.92     14.10 o
  -8   5   6      273.33      267.51     10.37 o
  -7   5   6      122.15      107.82      7.16 o
  -6   5   6       33.30       24.41      4.29 o
  -5   5   6        0.37       -0.22      3.16 o
  -4   5   6      763.77      767.55     16.24 o
  -3   5   6      242.76      234.22      7.24 o
  -2   5   6     1009.17     1039.39     13.04 o
  -1   5   6       28.29       33.35      4.47 o
   0   5   6     2136.08     2202.64     17.15 o
   1   5   6       26.07       15.15      2.81 o
   2   5   6     1517.86     1502.47     13.41 o
   3   5   6     3464.45     3720.63     68.58 o
   4   5   6     2878.29     3284.32     35.99 o
   5   5   6      510.71      622.43     16.37 o
   6   5   6      332.51      293.58     12.03 o
   7   5   6      254.12      316.05     15.23 o
   8   5   6       48.54       39.62      4.00 o
   9   5   6      208.36      226.77     14.66 o
  10   5   6       31.09       17.77      8.00 o
  11   5   6      151.80      163.47     14.66 o
  12   5   6      117.07      116.05     13.88 o
  13   5   6      440.51      401.35     23.54 o
  14   5   6      219.87      190.13     18.99 o
  15   5   6        1.83       -7.66      7.77 o
  16   5   6       13.93       10.66      9.99 o
  17   5   6       12.27       12.33     10.66 o
 -12   6   6       13.53       11.04      6.12 o
 -11   6   6        5.20        3.17      5.25 o
 -10   6   6        6.94        5.29      5.10 o
  -9   6   6      147.86      143.11     12.35 o
  -8   6   6       41.72       33.05      5.53 o
  -7   6   6      304.71      306.30     10.85 o
  -6   6   6      332.37      352.49     11.00 o
  -5   6   6      159.47      193.02      8.43 o
  -4   6   6     1572.82     1492.20     25.24 o
  -3   6   6      387.70      388.92      9.81 o
  -2   6   6      278.56      296.34      6.96 o
  -1   6   6     1236.65     1253.37     19.21 o
   0   6   6      443.26      466.60     15.33 o
   1   6   6      840.20      886.47     17.21 o
   2   6   6       58.42       54.58      3.87 o
   3   6   6      726.84      880.20     15.84 o
   4   6   6        0.16        3.34      1.80 o
   5   6   6     2905.78     3088.72     72.39 o
   6   6   6       50.28       37.92      3.16 o
   7   6   6       24.80       12.78      2.59 o
   8   6   6     1512.65     1692.53     62.75 o
   9   6   6     1008.10     1104.44     28.99 o
  10   6   6     1144.81     1162.96     31.10 o
  11   6   6        1.53       -0.22      6.55 o
  12   6   6      208.62      190.46     16.99 o
  13   6   6        1.70       -2.55      7.88 o
  14   6   6       26.94       13.22      9.22 o
  15   6   6       23.61       13.77     10.33 o
  16   6   6       38.61       26.21     11.99 o
  17   6   6        5.84       -3.33     10.22 o
  18   6   6       77.77       64.97     14.99 o
 -11   7   6        6.34       10.27      6.12 o
 -10   7   6      153.30      170.98     10.78 o
  -9   7   6      464.77      499.11     15.21 o
  -8   7   6      179.24      183.23     10.89 o
  -7   7   6       38.92       29.86      5.53 o
  -6   7   6      164.29      149.38      8.65 o
  -5   7   6       41.35       28.21      4.96 o
  -4   7   6       49.40       43.18      5.03 o
  -3   7   6       42.11       37.33      4.60 o
  -2   7   6       25.73       38.31      3.64 o
  -1   7   6      553.37      647.73     11.71 o
   0   7   6        0.05        0.32      2.55 o
   1   7   6       36.47       37.84      3.63 o
   2   7   6     5950.68     6348.60     64.80 o
   3   7   6      902.56      869.64     15.99 o
   4   7   6        3.43        0.33      2.22 o
   5   7   6      438.23      333.21    127.05 o
   6   7   6       67.53       77.61      4.52 o
   7   7   6      529.51      604.59     17.88 o
   8   7   6      171.71      194.87     12.83 o
   9   7   6      408.13      456.77     19.99 o
  10   7   6       16.63       10.66      7.11 o
  11   7   6      542.91      513.96     22.66 o
  12   7   6        8.73        4.21      4.02 o
  13   7   6        1.14       -5.89      6.77 o
  14   7   6        1.60       -5.44      7.55 o
  15   7   6      160.37      176.24     17.66 o
  16   7   6      264.20      312.73     23.77 o
  17   7   6      142.14      169.14     20.55 o
  18   7   6        8.93       10.99     11.77 o
 -10   8   6      153.07      177.24     11.26 o
  -9   8   6       67.90       78.14      8.16 o
  -8   8   6        0.81        1.19      4.97 o
  -7   8   6        0.03        2.41      4.55 o
  -6   8   6       15.93       17.54      5.13 o
  -5   8   6      937.91      887.39     17.25 o
  -4   8   6        1.49       -2.01      3.87 o
  -3   8   6      219.95      210.35      7.73 o
  -2   8   6      192.22      153.72      6.66 o
  -1   8   6     2263.72     2318.48     33.38 o
   0   8   6      250.55      247.59      8.20 o
   1   8   6      106.57       86.48      5.42 o
   2   8   6      131.73      146.98      6.19 o
   3   8   6      105.92      108.94      5.52 o
   4   8   6     1036.16     1158.20     47.56 o
   5   8   6      211.63      250.95     11.12 o
   6   8   6       36.33       39.43      3.34 o
   7   8   6      562.99      583.41     12.55 o
   8   8   6     2662.93     2797.26     50.70 o
   9   8   6      417.08      411.12     19.66 o
  10   8   6     1309.46     1308.11     33.21 o
  11   8   6      488.10      506.30     22.77 o
  12   8   6       71.33       82.29     11.77 o
  13   8   6       32.54       30.20      5.34 o
  14   8   6       78.68       71.85     12.33 o
  15   8   6       35.55       38.09     10.99 o
  16   8   6      104.63       95.17     14.55 o
  17   8   6      227.85      228.11     21.32 o
  18   8   6      444.37      444.11     29.87 o
 -10   9   6      147.40      169.62     11.68 o
  -9   9   6        5.25        6.07      5.92 o
  -8   9   6        0.02       -1.21      5.04 o
  -7   9   6       26.65       25.68      5.99 o
  -6   9   6       23.52       15.59      5.33 o
  -5   9   6       19.58       21.52      5.26 o
  -4   9   6      643.26      633.25     15.02 o
  -3   9   6     1450.57     1491.04     21.58 o
  -2   9   6      298.75      286.63     10.16 o
  -1   9   6       17.43       14.87      3.99 o
   0   9   6       58.03       64.47      5.23 o
   1   9   6        2.36        1.45      3.16 o
   2   9   6      472.15      447.11     10.00 o
   3   9   6        6.46        2.95      2.80 o
   4   9   6       64.70       55.65      4.35 o
   5   9   6       48.13       46.93      3.96 o
   6   9   6     1508.56     1554.37     75.90 o
   7   9   6     1940.15     2101.33     77.05 o
   8   9   6      936.07      996.10     17.32 o
   9   9   6     1171.94     1172.07     31.10 o
  10   9   6     1710.25     1706.13     38.42 o
  11   9   6      871.86      878.55     29.32 o
  12   9   6       41.95       27.43      9.11 o
  13   9   6      201.69      208.79     16.88 o
  14   9   6      468.03      504.96     25.54 o
  15   9   6      335.52      347.82     22.77 o
  16   9   6        9.34        2.89      9.66 o
  17   9   6       35.06       23.10     12.33 o
  18   9   6      139.40      146.70     19.66 o
  -9  10   6       12.82        4.11      6.00 o
  -8  10   6       45.89       45.67      7.54 o
  -7  10   6       12.60       13.45      5.81 o
  -6  10   6        2.05       -3.13      4.85 o
  -5  10   6       10.24       11.82      5.30 o
  -4  10   6      349.57      343.81     10.39 o
  -3  10   6      111.46      102.43      6.57 o
  -2  10   6      726.07      667.11     15.02 o
  -1  10   6      413.81      391.28     11.42 o
   0  10   6       53.78       47.35      5.47 o
   1  10   6      366.22      372.46     11.25 o
   2  10   6      468.76      493.82     11.12 o
   3  10   6       31.00       31.69      4.51 o
   4  10   6      558.88      548.40     16.49 o
   5  10   6      346.48      312.88     14.25 o
   6  10   6       95.62       91.12      5.01 o
   7  10   6      638.65      623.78     28.00 o
   8  10   6      956.05      989.48     23.95 o
   9  10   6     1331.79     1325.43     34.43 o
  10  10   6       49.08       33.54      9.44 o
  11  10   6       32.00       41.42      9.88 o
  12  10   6      197.14      203.34     17.77 o
  13  10   6      479.42      436.22     24.10 o
  14  10   6      201.33      192.01     17.77 o
  15  10   6       65.55       64.30     12.66 o
  16  10   6       10.64       15.21      9.99 o
  17  10   6       35.26       31.43     11.66 o
  18  10   6       23.16       16.66     12.88 o
  -8  11   6       47.65       36.87      7.84 o
  -7  11   6        3.77        1.53      5.90 o
  -6  11   6       71.02       77.28      6.80 o
  -5  11   6       35.98       37.29      5.69 o
  -4  11   6       61.96       62.17      6.08 o
  -3  11   6       91.13       87.66      7.43 o
  -2  11   6       86.01       75.06      6.88 o
  -1  11   6        5.81        3.31      4.31 o
   0  11   6       92.02       90.72      7.59 o
   1  11   6      433.28      385.02     11.14 o
   2  11   6        6.13        7.63      3.96 o
   3  11   6      546.89      534.62     16.15 o
   4  11   6      558.10      510.52     25.60 o
   5  11   6        0.31       -0.33      2.90 o
   6  11   6       83.14       75.04      4.90 o
   7  11   6       52.32       45.08      4.06 o
   8  11   6      679.48      621.68     16.73 o
   9  11   6       15.03        9.22      7.88 o
  10  11   6       26.61       17.77      8.66 o
  11  11   6        1.65        7.11      7.88 o
  12  11   6      701.15      695.31     28.87 o
  13  11   6        0.00       -6.44      8.00 o
  14  11   6        0.02       -1.11      8.00 o
  15  11   6        3.39       -2.78      9.11 o
  16  11   6       17.26       28.99     11.88 o
  17  11   6       31.44       33.76     12.10 o
  18  11   6       28.02       30.98     13.44 o
  -6  12   6       44.86       55.67      7.05 o
  -5  12   6      109.99      106.69      7.78 o
  -4  12   6       39.91       35.74      6.57 o
  -3  12   6        2.42       10.83      5.10 o
  -2  12   6      245.03      253.86     11.29 o
  -1  12   6      472.80      483.26     13.89 o
   0  12   6      102.84      105.91      7.51 o
   1  12   6       10.18        7.87      4.56 o
   2  12   6       95.41       73.48      6.27 o
   3  12   6      369.15      359.32     22.47 o
   4  12   6      222.92      246.32      8.71 o
   5  12   6      346.35      334.10      9.33 o
   6  12   6      140.17      145.36      6.34 o
   7  12   6     1327.53     1225.63     23.86 o
   8  12   6      761.11      702.82     18.68 o
   9  12   6       78.88       62.52     11.11 o
  10  12   6      101.40       95.51     12.55 o
  11  12   6      114.67      136.60     15.33 o
  12  12   6      573.64      609.80     27.32 o
  13  12   6       78.91       72.07     13.33 o
  14  12   6      505.38      488.08     26.21 o
  15  12   6      195.00      223.44     20.55 o
  16  12   6       40.66       33.09     11.66 o
  17  12   6        1.91        5.44     10.77 o
  18  12   6       56.04       53.53     15.21 o
  -5  13   6       15.46       15.09      6.61 o
  -4  13   6       15.27       10.56      6.04 o
  -3  13   6       23.56       28.39      6.41 o
  -2  13   6       14.07       15.77      5.83 o
  -1  13   6       99.28      112.92      8.25 o
   0  13   6       13.00       18.58      5.19 o
   1  13   6       46.45       60.41      6.32 o
   2  13   6       18.79       31.26      5.54 o
   3  13   6      210.02      177.84     10.66 o
   4  13   6        0.51        0.42      3.78 o
   5  13   6      538.31      538.52     17.51 o
   6  13   6        1.68        1.74      5.25 o
   7  13   6       40.96       39.88      6.78 o
   8  13   6       33.47       34.04      7.03 o
   9  13   6      111.30       96.40      9.12 o
  10  13   6        0.16        2.89      7.88 o
  11  13   6       21.48       19.66      9.55 o
  12  13   6       41.45       42.76     11.11 o
  13  13   6      230.66      240.10     19.77 o
  14  13   6      975.85      970.84     36.20 o
  15  13   6       64.46       83.07     14.99 o
  16  13   6       29.27       24.99     12.10 o
  17  13   6      190.32      202.79     21.66 o
  18  13   6      175.92      154.59     20.43 o
  -4  14   6      203.61      201.93     12.62 o
  -3  14   6       23.06       24.75      6.93 o
  -2  14   6       85.82       85.29      8.63 o
  -1  14   6      235.43      248.03     12.03 o
   0  14   6       12.78       11.45      5.24 o
   1  14   6      207.36      191.96     11.53 o
   2  14   6      189.05      213.54     10.16 o
   3  14   6      146.67      149.07     12.09 o
   4  14   6       11.96        7.37      6.07 o
   5  14   6      117.32      103.97      9.74 o
   6  14   6        9.50        2.00      5.67 o
   7  14   6        3.50        7.61      5.73 o
   8  14   6      887.06      751.96     21.08 o
   9  14   6       81.50       75.95      8.98 o
  10  14   6        1.94        6.26      5.88 o
  11  14   6        3.03        6.44      9.22 o
  12  14   6      246.04      265.86     20.66 o
  13  14   6       61.26       67.08     13.33 o
  14  14   6       27.51       34.76     12.55 o
  15  14   6        4.66       17.66     10.66 o
  16  14   6       27.61       13.88     10.88 o
  17  14   6      223.98      252.98     22.99 o
  -2  15   6       15.68       11.44      6.44 o
  -1  15   6       68.87       64.44      8.22 o
   0  15   6       59.61       74.11     10.39 o
   1  15   6       42.83       43.30      8.83 o
   2  15   6       21.00       30.23      7.95 o
   3  15   6      218.58      204.17     13.74 o
   4  15   6      436.12      440.54     18.09 o
   5  15   6      262.33      237.93     14.17 o
   6  15   6      138.69      111.34     10.58 o
   7  15   6      235.84      234.34     13.54 o
   8  15   6      295.30      288.64     14.63 o
   9  15   6      144.20      139.82     11.36 o
  10  15   6        1.15        3.48      5.97 o
  11  15   6       14.41       10.72      6.67 o
  12  15   6      188.72      179.24     18.66 o
  13  15   6       48.92       56.86     13.88 o
  14  15   6        3.59       -2.22      9.33 o
  15  15   6      128.98      159.92     19.10 o
  16  15   6        7.10       14.44     11.44 o
  17  15   6       10.65        4.00     10.77 o
   0  16   6       35.57       28.67      8.99 o
   1  16   6      226.14      257.95     16.44 o
   2  16   6      339.60      334.43     17.62 o
   3  16   6      106.65       86.80     10.35 o
   4  16   6       47.81       48.75     13.66 o
   5  16   6        4.96        8.38      7.26 o
   6  16   6      271.93      274.89     15.59 o
   7  16   6      675.81      649.21     21.87 o
   8  16   6       63.12       71.87      9.91 o
   9  16   6       59.11       58.95      9.11 o
  10  16   6      499.80      457.00     22.10 o
  11  16   6        3.17        3.75      6.40 o
  12  16   6        1.46       -5.93      5.93 o
  13  16   6      106.03      105.06     16.32 o
  14  16   6      122.71      121.60     16.88 o
  15  16   6        6.26       -4.78     10.11 o
  16  16   6        3.69       -4.78     10.55 o
   2  17   6      254.83      290.97     18.02 o
   3  17   6       80.31       86.29     11.58 o
   4  17   6       37.25       48.27      9.62 o
   5  17   6       29.68       33.28      8.83 o
   6  17   6        5.30       -3.70      6.31 o
   7  17   6       17.07       16.05      7.93 o
   8  17   6      354.26      339.69     17.30 o
   9  17   6        2.33        5.02      7.14 o
  10  17   6      101.10      105.01     11.29 o
  11  17   6      287.21      305.40     16.88 o
  12  17   6       41.25       43.02      9.44 o
  13  17   6        3.86        7.04      7.27 o
  14  17   6       89.36       84.85     15.99 o
  15  17   6       22.90       29.10     13.88 o
   5  18   6       79.52       75.22     11.35 o
   6  18   6       48.99       55.08     10.43 o
   7  18   6        0.05        1.80      7.73 o
   8  18   6      141.81      143.86     18.27 o
   9  18   6      225.56      225.37     15.89 o
  10  18   6       25.04       20.19     13.99 o
  11  18   6       25.24       29.15      9.33 o
  12  18   6      227.86      244.73     20.27 o
  13  18   6      208.66      225.11     22.54 o
  -9 -13   7      151.52      131.82     18.77 o
  -8 -13   7      268.07      307.95     25.65 o
  -7 -13   7      204.14      186.80     14.21 o
  -6 -13   7        2.74        8.85      7.81 o
  -5 -13   7       72.02       87.51     15.21 o
 -12 -12   7       48.51       40.98     13.66 o
 -11 -12   7        9.46       13.66     11.11 o
 -10 -12   7      124.99      138.04     18.55 o
  -9 -12   7      283.16      291.96     24.32 o
  -8 -12   7        0.03        3.73      6.66 o
  -7 -12   7       49.03       63.82      9.38 o
  -6 -12   7        0.21        2.24      6.79 o
  -5 -12   7        3.04        3.76      6.63 o
  -4 -12   7       49.52       41.87     12.33 o
  -3 -12   7       15.51       13.55      9.66 o
  -2 -12   7       59.45       54.19     13.33 o
  -1 -12   7        4.51        3.06      7.03 o
 -13 -11   7       32.66       29.65     12.77 o
 -12 -11   7       69.20       81.29     15.33 o
 -11 -11   7      202.98      197.12     20.66 o
 -10 -11   7       87.75       98.73     15.21 o
  -9 -11   7      389.89      362.15     24.65 o
  -8 -11   7      467.20      528.67     27.49 o
  -7 -11   7        1.20       -2.56      6.12 o
  -6 -11   7      102.32      106.61     10.55 o
  -5 -11   7      131.84      121.44     10.84 o
  -4 -11   7      273.15      279.31     14.97 o
  -3 -11   7        0.94       -4.22      8.11 o
  -2 -11   7        6.05        1.44      8.66 o
  -1 -11   7       63.97       99.50     14.99 o
   0 -11   7        5.50        5.00      6.77 o
   1 -11   7        1.88        4.59      5.66 o
   2 -11   7        4.18       -2.23      6.71 o
 -14 -10   7        0.81       -1.11      9.33 o
 -13 -10   7        4.25       -1.78      9.55 o
 -12 -10   7      226.65      212.67     21.21 o
 -11 -10   7       43.32       41.53     11.99 o
 -10 -10   7        1.35        1.22      8.77 o
  -9 -10   7       14.42        5.19      5.81 o
  -8 -10   7      293.69      291.62     14.36 o
  -7 -10   7      413.69      432.88     16.41 o
  -6 -10   7        7.44        0.08      5.80 o
  -5 -10   7        2.62       -4.10      4.98 o
  -4 -10   7       43.16       42.70      7.42 o
  -3 -10   7      347.34      340.08     15.48 o
  -2 -10   7      651.76      678.32     28.99 o
  -1 -10   7      108.92      116.72     14.77 o
   0 -10   7       18.36       21.61      6.92 o
   1 -10   7      239.45      248.44     14.56 o
   2 -10   7      352.28      397.20     17.77 o
   3 -10   7      140.88      147.70     18.55 o
   4 -10   7      265.99      289.19     24.43 o
 -15  -9   7        0.46        0.67      9.99 o
 -14  -9   7      132.59      100.73     16.66 o
 -13  -9   7        0.36        2.67      9.66 o
 -12  -9   7        0.33        6.11      9.22 o
 -11  -9   7        0.18       -0.33      8.55 o
 -10  -9   7      103.70       99.73     14.77 o
  -9  -9   7       54.37       60.33      7.84 o
  -8  -9   7       87.41       97.68      8.98 o
  -7  -9   7        5.68        9.61      5.68 o
  -6  -9   7       11.35       12.61      4.18 o
  -5  -9   7       18.11       18.68      4.54 o
  -4  -9   7       58.75       58.24      6.01 o
  -3  -9   7       28.22       40.08      7.03 o
  -2  -9   7      111.16      109.62      9.47 o
  -1  -9   7        6.78       -1.99      7.05 o
   0  -9   7      189.43      193.05     12.80 o
   1  -9   7      564.24      649.00     29.76 o
   2  -9   7      308.51      295.96     14.82 o
   3  -9   7       29.10       34.67      8.61 o
   4  -9   7      323.19      383.92     26.76 o
   5  -9   7       84.04       82.96     15.44 o
 -15  -8   7       93.14       95.17     15.44 o
 -14  -8   7       37.76       35.87     12.22 o
 -13  -8   7        7.81        2.22      9.44 o
 -12  -8   7      306.83      286.19     21.54 o
 -11  -8   7       24.41       40.09     10.55 o
 -10  -8   7       41.20       45.20     11.55 o
  -9  -8   7       18.43       24.04      4.57 o
  -8  -8   7      107.03      100.89      6.94 o
  -7  -8   7       16.54       15.62      4.14 o
  -6  -8   7       88.24      103.21      6.80 o
  -5  -8   7       49.32       56.16      5.40 o
  -4  -8   7      738.64      763.95     18.06 o
  -3  -8   7       51.68       52.25      5.48 o
  -2  -8   7      125.65      112.00      7.65 o
  -1  -8   7        1.65        2.30      3.79 o
   0  -8   7      170.61      153.14     15.66 o
   1  -8   7      379.35      387.36     22.54 o
   2  -8   7       28.68       34.76      7.06 o
   3  -8   7        3.23        0.99      5.52 o
   4  -8   7        0.06       12.22      9.33 o
   5  -8   7        5.74        8.22     10.11 o
   6  -8   7        0.53       -2.22      9.77 o
   7  -8   7        5.08       -4.11      9.33 o
 -15  -7   7       13.51       15.88     11.11 o
 -14  -7   7      179.34      190.13     20.21 o
 -13  -7   7       89.21      101.39     14.66 o
 -12  -7   7      349.82      350.04     22.88 o
 -11  -7   7        2.83        1.08      4.80 o
 -10  -7   7      679.07      686.05     41.48 o
  -9  -7   7      484.62      502.18     18.11 o
  -8  -7   7      213.69      247.50      8.98 o
  -7  -7   7      345.35      335.83      9.96 o
  -6  -7   7      188.73      193.24      8.08 o
  -5  -7   7      147.80      157.53      7.36 o
  -4  -7   7      265.39      255.38      8.95 o
  -3  -7   7      449.73      439.25     11.32 o
  -2  -7   7      476.80      453.03     12.61 o
  -1  -7   7      154.79      162.69      8.27 o
   0  -7   7       23.54       20.08      5.27 o
   1  -7   7      362.23      361.04     19.88 o
   2  -7   7      184.65      227.77     17.32 o
   3  -7   7      108.27       98.73      8.93 o
   4  -7   7      400.98      416.15     15.46 o
   5  -7   7      375.12      365.37     23.65 o
   6  -7   7       89.33       76.63     13.88 o
   7  -7   7      224.87      238.77     21.66 o
   8  -7   7       51.75       71.19     14.88 o
 -16  -6   7        9.14        6.44      9.44 o
 -15  -6   7       37.97       33.43     11.66 o
 -14  -6   7      255.11      224.66     17.05 o
 -13  -6   7      171.03      162.91     11.65 o
 -12  -6   7        1.28        5.01      4.95 o
 -11  -6   7       15.32       15.79      5.63 o
 -10  -6   7        0.62       -0.19      4.35 o
  -9  -6   7        0.31        0.59      3.48 o
  -8  -6   7      422.82      399.90     14.00 o
  -7  -6   7       63.22       68.17      5.25 o
  -6  -6   7        0.09       -1.87      3.16 o
  -5  -6   7      152.72      141.60      6.99 o
  -4  -6   7      269.14      277.93      8.78 o
  -3  -6   7     1049.25     1061.06     22.11 o
  -2  -6   7      314.52      314.99      8.17 o
  -1  -6   7        0.01       -3.15      3.15 o
   0  -6   7       37.39       37.44      4.70 o
   1  -6   7       69.81       73.81      7.06 o
   2  -6   7       94.01       97.17     11.88 o
   3  -6   7       65.69       49.71      6.80 o
   4  -6   7      322.09      309.44     12.94 o
   5  -6   7      309.46      339.35     13.87 o
   6  -6   7      316.38      345.82     23.65 o
   7  -6   7      280.56      289.41     22.21 o
   8  -6   7        7.96       12.66     10.88 o
   9  -6   7      227.25      215.89     21.43 o
 -16  -5   7       40.34       38.31     12.44 o
 -15  -5   7      302.68      304.29     16.17 o
 -14  -5   7       48.81       58.75      8.71 o
 -13  -5   7        0.06       -0.16      5.58 o
 -12  -5   7       41.02       39.82      7.06 o
 -11  -5   7        4.01       -2.53      4.53 o
 -10  -5   7        2.32        2.62      4.45 o
  -9  -5   7      206.99      208.71     13.28 o
  -8  -5   7      386.71      374.05     20.34 o
  -7  -5   7     1728.63     1726.26     48.56 o
  -6  -5   7      181.63      181.20      7.30 o
  -5  -5   7      183.14      168.59      7.02 o
  -4  -5   7     1502.12     1426.47     17.54 o
  -3  -5   7       45.81       40.18      4.25 o
  -2  -5   7      200.67      177.77      6.03 o
  -1  -5   7        8.24        7.08      3.22 o
   0  -5   7       24.54       17.90      3.74 o
   1  -5   7       95.46      107.12      6.67 o
   2  -5   7       61.52       75.35      7.26 o
   3  -5   7        1.23       -5.77      5.77 o
   4  -5   7      107.97      134.55      9.09 o
   5  -5   7      495.43      496.98     14.96 o
   6  -5   7       53.19       69.74     12.33 o
   7  -5   7        0.19       -6.00      7.33 o
   8  -5   7        8.43        8.55      9.77 o
   9  -5   7       44.35       41.65     12.33 o
  10  -5   7        6.03       13.88     11.11 o
 -16  -4   7        0.76       -4.48      6.86 o
 -15  -4   7       57.06       55.36      9.03 o
 -14  -4   7       16.57       10.03      6.71 o
 -13  -4   7       58.26       48.57      8.61 o
 -12  -4   7        0.47       -3.23      5.02 o
 -11  -4   7        0.17       -4.28      4.28 o
 -10  -4   7      122.64      130.62      9.45 o
  -9  -4   7        0.82        3.54      3.27 o
  -8  -4   7       20.94       19.08      3.73 o
  -7  -4   7      407.46      412.62     11.76 o
  -6  -4   7     1157.94     1154.03     19.80 o
  -5  -4   7      856.50      867.11     12.41 o
  -4  -4   7     2374.14     2378.24     31.77 o
  -3  -4   7      973.52     1002.55     20.53 o
  -2  -4   7      219.71      202.41      5.91 o
  -1  -4   7       16.98       18.73      3.33 o
   0  -4   7      271.28      206.22      9.21 o
   1  -4   7       41.31       46.19      7.01 o
   2  -4   7       52.55       45.39      4.64 o
   3  -4   7       65.75       63.78      8.66 o
   4  -4   7      324.09      360.14     12.01 o
   5  -4   7      398.88      391.38     12.60 o
   6  -4   7      174.53      166.25     16.44 o
   7  -4   7        4.55       -1.00      7.88 o
   8  -4   7      154.82      143.82     16.55 o
   9  -4   7       70.57       53.86     12.33 o
  10  -4   7      153.01      138.60     17.99 o
  11  -4   7        0.47        8.00     10.44 o
 -16  -3   7        6.91        5.50      7.14 o
 -15  -3   7       51.06       69.43     11.94 o
 -14  -3   7       55.07       55.32      8.91 o
 -13  -3   7       24.60       27.13      7.29 o
 -12  -3   7      106.50      125.36     21.71 o
 -11  -3   7        7.50        7.92      5.55 o
 -10  -3   7       62.84       62.75      7.26 o
  -9  -3   7     1137.04     1127.35     34.46 o
  -8  -3   7      549.89      550.76     20.19 o
  -7  -3   7      389.71      403.03      8.45 o
  -6  -3   7      439.98      434.92      8.55 o
  -5  -3   7      635.47      580.50      9.39 o
  -4  -3   7      115.07      147.03      5.59 o
  -3  -3   7      289.62      290.05      7.23 o
  -2  -3   7      598.33      600.89      8.85 o
  -1  -3   7      327.98      287.27      7.62 o
   0  -3   7      121.92       64.34     40.43 o
   1  -3   7      770.51      840.70     12.79 o
   2  -3   7     1975.97     2114.76     20.19 o
   3  -3   7      836.62      892.99     18.55 o
   4  -3   7      398.88      381.47     18.88 o
   5  -3   7      563.95      589.33     15.27 o
   6  -3   7       90.68       97.11      7.26 o
   7  -3   7      152.68      167.47     15.66 o
   8  -3   7        0.00        6.66      7.66 o
   9  -3   7       51.45       39.76     11.22 o
  10  -3   7        2.05       -5.66      8.00 o
  11  -3   7       70.91       69.52     14.21 o
  12  -3   7        7.44        1.55     10.44 o
 -15  -2   7       24.64       23.05     13.05 o
 -14  -2   7       12.16        6.77      6.83 o
 -13  -2   7       54.99       55.97      8.44 o
 -12  -2   7       79.16       84.55      8.95 o
 -11  -2   7      213.21      209.48     12.17 o
 -10  -2   7      800.11      791.66     35.01 o
  -9  -2   7      290.05      324.49      8.86 o
  -8  -2   7       29.91       38.63      3.86 o
  -7  -2   7       22.17       12.90      2.84 o
  -6  -2   7        5.76       11.86      2.36 o
  -5  -2   7        0.19        0.83      1.97 o
  -4  -2   7      148.80      127.11      5.35 o
  -3  -2   7     1781.22     1981.11     32.46 o
  -2  -2   7        9.04        9.58      1.95 o
  -1  -2   7      905.45      851.00     11.25 o
   0  -2   7       22.87       22.39      9.59 o
   1  -2   7     1783.06     1833.31     36.21 o
   2  -2   7       98.16       96.13      5.32 o
   3  -2   7     1248.41     1261.02     18.45 o
   4  -2   7     1071.92     1207.60     25.26 o
   5  -2   7       57.60       33.41      4.52 o
   6  -2   7        3.47        0.23      3.61 o
   7  -2   7      343.24      309.40     18.88 o
   8  -2   7      184.52      142.04     15.10 o
   9  -2   7       49.15       51.20     11.66 o
  10  -2   7       42.96       53.75     11.77 o
  11  -2   7       92.42       97.62     14.66 o
  12  -2   7        0.00        6.11      9.88 o
  13  -2   7      312.97      337.49     25.88 o
 -15  -1   7       21.70       14.53      7.87 o
 -14  -1   7      115.42      119.00     11.23 o
 -13  -1   7       48.16       57.18      8.56 o
 -12  -1   7      220.26      208.30     13.14 o
 -11  -1   7      289.52      294.76     13.93 o
 -10  -1   7      451.15      427.69     14.61 o
  -9  -1   7      100.25      120.25      6.47 o
  -8  -1   7      589.55      585.28     14.17 o
  -7  -1   7      430.81      415.61     13.31 o
  -6  -1   7      197.02      187.66      7.66 o
  -5  -1   7       60.74       50.57      5.38 o
  -4  -1   7        1.20        0.64      3.33 o
  -3  -1   7      103.10      113.51      3.52 o
  -2  -1   7        2.52        2.16      1.82 o
  -1  -1   7     2596.62     2706.08     74.34 o
   0  -1   7       19.11        9.48      4.73 o
   1  -1   7       17.55       21.55      2.75 o
   2  -1   7       27.94       34.80      3.60 o
   3  -1   7       41.37       51.82      3.93 o
   4  -1   7      125.49      114.24      7.67 o
   5  -1   7     1200.63     1137.57     13.10 o
   6  -1   7     1404.94     1349.15     15.50 o
   7  -1   7     1484.64     1378.18     35.20 o
   8  -1   7      314.50      291.52     18.66 o
   9  -1   7       54.09       42.09     10.77 o
  10  -1   7      180.94      174.80     17.21 o
  11  -1   7       13.08       24.99      9.99 o
  12  -1   7      110.13       99.95     15.10 o
  13  -1   7      272.32      289.19     24.32 o
  14  -1   7      295.82      304.29     24.99 o
 -15   0   7        0.27       -0.57      6.84 o
 -14   0   7       10.18        7.70      7.16 o
 -13   0   7       22.85       22.29      7.24 o
 -12   0   7      147.99      132.59     11.11 o
 -11   0   7      129.66      121.07     10.32 o
 -10   0   7      611.83      569.38     19.50 o
  -9   0   7      685.01      628.86     12.27 o
  -8   0   7      297.76      275.04     10.88 o
  -7   0   7        3.53        7.89      2.72 o
  -6   0   7        4.61        3.84      3.08 o
  -5   0   7        0.48        1.11      3.46 o
  -4   0   7     1367.72     1480.63     33.15 o
  -3   0   7     1390.29     1422.94     19.63 o
  -2   0   7     1000.59      973.83     15.86 o
  -1   0   7       41.52       53.74      4.73 o
   0   0   7       34.06       38.75     17.70 o
   1   0   7      289.31      345.74      6.88 o
   2   0   7        1.64       -0.12      1.95 o
   3   0   7      111.30      157.66      5.08 o
   4   0   7      269.44      258.24      6.17 o
   5   0   7      457.60      437.47      8.08 o
   6   0   7      147.68      131.70      9.01 o
   7   0   7        2.41       13.44      6.77 o
   8   0   7     1126.82     1153.30     32.54 o
   9   0   7     1500.68     1433.05     38.31 o
  10   0   7        3.27        3.00      6.89 o
  11   0   7       76.87       57.08     11.66 o
  12   0   7      193.54      161.58     17.55 o
  13   0   7      389.16      385.14     26.10 o
  14   0   7      144.06      153.92     19.43 o
 -15   1   7        1.10       -2.33      7.00 o
 -14   1   7        0.31       -1.16      6.63 o
 -13   1   7        2.85        1.69      6.10 o
 -12   1   7        0.29       -2.47      5.49 o
 -11   1   7      135.43      110.07      9.93 o
 -10   1   7       17.39       14.26      4.27 o
  -9   1   7     1532.84     1411.15     32.51 o
  -8   1   7      493.45      513.93     20.67 o
  -7   1   7        3.19        6.60      2.90 o
  -6   1   7       86.61       94.91      4.90 o
  -5   1   7      661.83      721.42     15.21 o
  -4   1   7      139.26      126.16      7.81 o
  -3   1   7      872.73      972.62     16.57 o
  -2   1   7       79.64       72.26      5.82 o
  -1   1   7       46.84       51.20      1.97 o
   0   1   7       71.57       78.89      3.86 o
   1   1   7     3492.71     3628.94     33.09 o
   2   1   7        6.48        3.83      2.00 o
   3   1   7     3463.65     3467.72     20.30 o
   4   1   7      420.40      370.06      7.57 o
   5   1   7      692.12      726.40     15.07 o
   6   1   7      383.76      355.50     12.00 o
   7   1   7      719.19      685.98     23.10 o
   8   1   7      147.92      145.81     13.44 o
   9   1   7       75.66       83.74     11.66 o
  10   1   7       21.65       24.54      8.88 o
  11   1   7      108.94      107.61     13.55 o
  12   1   7       14.48        7.77      8.77 o
  13   1   7       23.56       17.77      9.99 o
  14   1   7        0.06        3.00      9.77 o
  15   1   7       54.46       44.31     12.99 o
 -14   2   7       10.75        8.53      7.32 o
 -13   2   7       41.81       48.10     10.44 o
 -12   2   7       17.70       14.38      6.78 o
 -11   2   7      372.36      370.40     17.05 o
 -10   2   7       84.26       86.73      6.93 o
  -9   2   7        0.08       -1.75      3.53 o
  -8   2   7       19.95       11.70      3.93 o
  -7   2   7      158.83      169.07      9.02 o
  -6   2   7     1234.31     1223.00     25.85 o
  -5   2   7       54.68       46.86      4.29 o
  -4   2   7      222.64      177.53      5.98 o
  -3   2   7       48.80       29.41      4.67 o
  -2   2   7       58.22       77.83      6.32 o
  -1   2   7     2350.58     2339.67     42.01 o
   0   2   7      258.60      269.24      5.35 o
   1   2   7     3077.48     3392.33     19.29 o
   2   2   7      117.18       95.18      4.17 o
   3   2   7     4118.98     4431.20     22.66 o
   4   2   7     1384.33     1440.08     20.92 o
   5   2   7      347.11      351.93     10.63 o
   6   2   7        1.85       -1.64      3.02 o
   7   2   7      146.25      142.08     12.38 o
   8   2   7       10.25        8.22      6.22 o
   9   2   7      447.20      406.90     20.77 o
  10   2   7       45.39       56.64     10.22 o
  11   2   7      294.50      267.64     18.99 o
  12   2   7       31.87       35.32     10.22 o
  13   2   7       25.37       31.43     10.99 o
  14   2   7       88.62       79.40     14.88 o
  15   2   7       41.85       32.98     12.77 o
  16   2   7        7.05        1.55     10.77 o
 -14   3   7       80.73       74.04     10.98 o
 -13   3   7        0.97       -6.01      6.32 o
 -12   3   7       69.31       59.16     11.88 o
 -11   3   7        0.36       -3.02      3.97 o
 -10   3   7      258.49      246.70     10.21 o
  -9   3   7      338.52      316.94     15.97 o
  -8   3   7        1.79       -0.66      3.51 o
  -7   3   7      897.87      887.58     14.77 o
  -6   3   7      582.47      525.48     10.60 o
  -5   3   7        5.34        5.81      3.42 o
  -4   3   7      226.21      248.62      6.57 o
  -3   3   7     5664.87     5765.25     80.14 o
  -2   3   7      687.48      611.01     10.29 o
  -1   3   7      597.98      539.37      9.08 o
   0   3   7       68.02       68.97      3.55 o
   1   3   7      286.32      277.87      7.15 o
   2   3   7      577.42      561.01      8.17 o
   3   3   7     3942.64     4158.22     21.87 o
   4   3   7      248.02      301.06      9.89 o
   5   3   7     1098.73     1244.87     11.01 o
   6   3   7        9.33       10.69      4.22 o
   7   3   7        2.77       -0.87      3.38 o
   8   3   7       19.36       21.99      6.89 o
   9   3   7      914.66      901.54     27.76 o
  10   3   7      114.52      106.83     12.99 o
  11   3   7       48.33       59.97     11.55 o
  12   3   7      204.76      179.80     16.88 o
  13   3   7      372.06      360.04     23.54 o
  14   3   7      379.99      377.47     24.32 o
  15   3   7      147.29      137.04     17.21 o
  16   3   7       53.90       54.42     14.55 o
 -13   4   7       69.78       84.46     10.85 o
 -12   4   7      125.42      126.50     16.38 o
 -11   4   7       88.56       91.66      8.52 o
 -10   4   7       40.98       48.74      5.99 o
  -9   4   7      109.07      103.02      7.35 o
  -8   4   7      472.10      450.30     12.14 o
  -7   4   7      768.92      706.53     23.38 o
  -6   4   7      239.74      225.26      8.31 o
  -5   4   7      121.96      114.38      7.46 o
  -4   4   7       43.53       53.00      4.40 o
  -3   4   7       92.80       94.14      4.75 o
  -2   4   7        2.69        2.29      2.17 o
  -1   4   7     1145.26     1177.17     16.91 o
   0   4   7      156.09      150.81      5.01 o
   1   4   7       60.94       57.62      3.58 o
   2   4   7     1954.72     1871.25    128.71 o
   3   4   7     2053.81     2146.84     15.94 o
   4   4   7       56.19       56.06      3.65 o
   5   4   7       22.39       29.21      2.56 o
   6   4   7      492.72      527.82      7.13 o
   7   4   7       38.26       37.06      4.90 o
   8   4   7     1107.90     1160.12     20.66 o
   9   4   7     1934.72     1974.66     39.42 o
  10   4   7       30.46       33.54      8.77 o
  11   4   7      319.47      319.84     19.43 o
  12   4   7      377.46      336.38     20.88 o
  13   4   7      406.62      404.57     23.54 o
  14   4   7       45.65       44.20     11.66 o
  15   4   7        9.27        8.33      9.99 o
  16   4   7      148.83      162.14     19.21 o
  17   4   7      152.14      177.13     22.10 o
 -13   5   7      228.70      242.21     16.52 o
 -12   5   7       73.24       78.15     10.50 o
 -11   5   7        0.01       -2.50      4.72 o
 -10   5   7       37.61       36.85      5.82 o
  -9   5   7        1.80        6.96      4.37 o
  -8   5   7      132.68      130.02      8.33 o
  -7   5   7      892.49      802.76     27.79 o
  -6   5   7      171.87      164.69     12.15 o
  -5   5   7       33.13       27.42      4.21 o
  -4   5   7        1.79        4.22      2.96 o
  -3   5   7     1272.30     1347.00     22.22 o
  -2   5   7       24.37       31.51      3.38 o
  -1   5   7      299.53      328.82      7.48 o
   0   5   7     2724.34     2804.43     25.99 o
   1   5   7      298.64      299.70     10.28 o
   2   5   7       43.29       62.61      4.19 o
   3   5   7       92.20       76.33      4.49 o
   4   5   7     3476.00     3570.10     26.93 o
   5   5   7     1644.25     1676.31     24.85 o
   6   5   7      710.54      786.04     23.48 o
   7   5   7     4860.18     5169.19    189.87 o
   8   5   7     1513.62     1504.02     65.21 o
   9   5   7       41.16       44.31      8.55 o
  10   5   7      197.30      165.47     14.44 o
  11   5   7        6.72       -4.89      7.11 o
  12   5   7      366.36      363.04     21.21 o
  13   5   7       44.88       46.31     11.66 o
  14   5   7       11.68       -3.33      8.00 o
  15   5   7       25.42       19.88     11.11 o
  16   5   7      138.61      130.27     17.10 o
  17   5   7        2.80       -2.78      9.99 o
 -12   6   7       25.27       31.80      8.86 o
 -11   6   7       11.99       13.99      5.67 o
 -10   6   7       53.87       64.51      7.29 o
  -9   6   7      287.99      245.30     11.06 o
  -8   6   7      136.73      136.25      9.50 o
  -7   6   7      275.27      266.17     10.41 o
  -6   6   7       10.29       19.40      4.44 o
  -5   6   7      238.70      257.28      9.43 o
  -4   6   7     1299.48     1289.77     26.43 o
  -3   6   7       51.03       52.37      3.81 o
  -2   6   7      240.43      239.96      7.50 o
  -1   6   7     1176.49     1118.28     14.07 o
   0   6   7     1012.93     1005.02     23.55 o
   1   6   7      115.74      126.60      5.42 o
   2   6   7     1474.30     1354.19     14.10 o
   3   6   7      192.75      163.57      5.72 o
   4   6   7     3480.70     3541.99     37.54 o
   5   6   7      348.78      436.76      9.32 o
   6   6   7      555.92      491.70     16.90 o
   7   6   7     2899.49     3131.58    114.93 o
   8   6   7     1002.48     1075.63     37.71 o
   9   6   7      244.92      233.24      7.35 o
  10   6   7      240.55      245.09     10.16 o
  11   6   7      152.29      130.16     13.77 o
  12   6   7       39.66       47.42     10.11 o
  13   6   7       81.23       79.18     12.44 o
  14   6   7      244.82      233.55     19.55 o
  15   6   7       73.53       73.30     13.55 o
  16   6   7       41.76       50.64     12.99 o
  17   6   7        1.44        7.00     11.44 o
 -11   7   7       35.76       46.87      7.43 o
 -10   7   7       10.82        5.61      5.52 o
  -9   7   7        0.08       -0.85      4.69 o
  -8   7   7       11.82       15.02      5.05 o
  -7   7   7      484.86      490.84     13.84 o
  -6   7   7       77.08       90.96      7.07 o
  -5   7   7        4.04        8.04      4.42 o
  -4   7   7        5.31        7.87      4.07 o
  -3   7   7     1951.01     1960.39     20.73 o
  -2   7   7     2776.56     2782.46     24.34 o
  -1   7   7       46.69       34.53      3.96 o
   0   7   7      172.30      156.93      6.54 o
   1   7   7      223.42      262.61      7.46 o
   2   7   7     1054.63     1100.47     13.52 o
   3   7   7       49.26       59.20      4.12 o
   4   7   7      639.13      669.04     10.37 o
   5   7   7      351.51      397.94     15.53 o
   6   7   7      445.85      436.38      8.50 o
   7   7   7     1148.53     1212.53     37.68 o
   8   7   7      164.66      134.55      5.81 o
   9   7   7      899.64      871.23     29.10 o
  10   7   7        2.30        4.23      3.50 o
  11   7   7      456.40      440.77     21.54 o
  12   7   7        1.11       -5.11      6.77 o
  13   7   7       20.37       12.33      8.55 o
  14   7   7       28.53       17.55      9.33 o
  15   7   7        1.42        1.89      9.66 o
  16   7   7        2.52       -1.67      9.11 o
  17   7   7      273.16      323.83     24.65 o
  18   7   7       34.52       46.75     14.77 o
 -10   8   7       93.53       96.54      9.05 o
  -9   8   7      188.62      212.41     11.61 o
  -8   8   7      346.69      382.28     13.43 o
  -7   8   7        1.20        6.47      4.69 o
  -6   8   7       22.23       27.41      5.24 o
  -5   8   7      228.99      210.07     10.51 o
  -4   8   7      109.72       98.86      6.05 o
  -3   8   7       94.59       98.44      6.03 o
  -2   8   7       84.59       84.77      6.02 o
  -1   8   7      136.64      123.94      7.04 o
   0   8   7      161.67      143.55      6.90 o
   1   8   7      649.31      613.23     11.39 o
   2   8   7      265.51      250.10      8.61 o
   3   8   7      102.29      126.38      5.91 o
   4   8   7      553.64      612.42     17.53 o
   5   8   7        1.98        2.43      2.47 o
   6   8   7      181.33      167.40      6.10 o
   7   8   7       97.63      104.23      5.80 o
   8   8   7        3.07        1.80      2.73 o
   9   8   7      126.82      148.16      7.01 o
  10   8   7       88.25       92.72      6.94 o
  11   8   7       20.25       24.32      9.11 o
  12   8   7      419.54      448.88     22.77 o
  13   8   7      200.30      258.53     18.99 o
  14   8   7       77.00       57.42     11.66 o
  15   8   7       68.74       64.74     12.77 o
  16   8   7        1.67       -1.44      9.11 o
  17   8   7        3.50       -1.22      9.44 o
  18   8   7       14.45       29.65     14.10 o
  -9   9   7      138.42      152.90     10.86 o
  -8   9   7       36.20       42.16      6.92 o
  -7   9   7       79.17       81.46      7.74 o
  -6   9   7       23.04       25.03      5.65 o
  -5   9   7       39.40       30.29      5.65 o
  -4   9   7       22.89       17.28      4.18 o
  -3   9   7       44.15       64.03      9.86 o
  -2   9   7       40.20       39.22      5.19 o
  -1   9   7      906.03      899.44     15.49 o
   0   9   7      128.69      128.81      8.74 o
   1   9   7      366.48      357.24     10.47 o
   2   9   7      402.60      390.72      9.63 o
   3   9   7      161.89      155.26      6.80 o
   4   9   7      501.62      531.52     15.76 o
   5   9   7       67.36       61.17      4.62 o
   6   9   7      729.85      768.83     28.61 o
   7   9   7      258.80      296.10      9.55 o
   8   9   7      302.14      330.20     15.54 o
   9   9   7      365.20      405.34      9.29 o
  10   9   7       17.17       10.19      4.83 o
  11   9   7        6.67       16.66      8.77 o
  12   9   7      790.01      760.28     28.65 o
  13   9   7       40.03       44.20     11.22 o
  14   9   7       93.13      102.50     14.55 o
  15   9   7       71.77       63.75     12.66 o
  16   9   7      219.90      204.23     19.77 o
  17   9   7       13.69       10.88     10.55 o
  18   9   7       74.30       64.41     15.88 o
  -9  10   7       22.40       30.35      7.74 o
  -8  10   7        1.16       -1.17      5.51 o
  -7  10   7       11.59       12.85      5.88 o
  -6  10   7       21.38       19.50      5.76 o
  -5  10   7        5.39        1.59      3.86 o
  -4  10   7       46.35       33.19      4.76 o
  -3  10   7      908.04      901.51     17.57 o
  -2  10   7      396.95      396.94     12.07 o
  -1  10   7      116.06      116.12      7.58 o
   0  10   7      250.93      227.63      9.20 o
   1  10   7       71.23       66.54      6.65 o
   2  10   7     1201.18     1096.74     24.00 o
   3  10   7      502.17      486.66     10.86 o
   4  10   7      110.22      128.84      6.31 o
   5  10   7       84.24       86.19      5.31 o
   6  10   7     1467.38     1523.97     51.35 o
   7  10   7      390.70      425.62      9.46 o
   8  10   7     1158.85     1299.22     66.69 o
   9  10   7     1437.69     1498.19     36.58 o
  10  10   7      876.18      878.28     28.15 o
  11  10   7     1184.17     1229.37     35.54 o
  12  10   7       80.70       84.18     12.88 o
  13  10   7      355.19      344.38     21.54 o
  14  10   7      453.54      438.55     24.43 o
  15  10   7       81.72      101.17     14.66 o
  16  10   7        0.68        1.11      9.88 o
  17  10   7      195.81      210.23     21.66 o
  18  10   7       41.37       36.98     14.21 o
  -7  11   7        7.82       11.52      5.43 o
  -6  11   7        4.00       -1.96      4.49 o
  -5  11   7        5.75        4.50      4.36 o
  -4  11   7        0.05       -1.13      4.59 o
  -3  11   7      117.54      103.96      8.03 o
  -2  11   7       37.99       44.74      6.07 o
  -1  11   7      353.13      311.11     11.12 o
   0  11   7        2.90        4.15      4.03 o
   1  11   7      453.67      466.21     12.72 o
   2  11   7     1833.44     1813.62     52.17 o
   3  11   7     1351.00     1315.35     37.54 o
   4  11   7      159.28      149.92      7.42 o
   5  11   7      538.17      536.42     20.48 o
   6  11   7     1699.26     1770.97     60.41 o
   7  11   7     1088.44     1107.15     69.90 o
   8  11   7      451.14      457.62     27.45 o
   9  11   7      280.90      245.71     11.83 o
  10  11   7     2960.27     3054.69     56.36 o
  11  11   7      461.46      528.51     24.65 o
  12  11   7      367.34      360.93     22.32 o
  13  11   7      361.18      405.79     23.32 o
  14  11   7       36.92       38.87     11.88 o
  15  11   7       66.73       62.75     13.55 o
  16  11   7        0.04       -0.22      9.00 o
  17  11   7       20.06       32.43     12.77 o
  18  11   7        7.06        3.33     10.88 o
  -6  12   7       64.61       59.94      7.13 o
  -5  12   7      119.75      126.60      9.65 o
  -4  12   7        2.35       -2.69      4.89 o
  -3  12   7       16.29       10.23      5.42 o
  -2  12   7      160.62      164.00     14.53 o
  -1  12   7       89.30       80.92      7.08 o
   0  12   7       20.05       20.45      4.93 o
   1  12   7      900.14      876.83     31.97 o
   2  12   7      368.00      344.14     12.06 o
   3  12   7       52.65       36.79      5.06 o
   4  12   7      272.64      299.54     11.26 o
   5  12   7     2342.79     2238.02    112.04 o
   6  12   7        0.42        2.84      3.43 o
   7  12   7        6.20        7.17      3.46 o
   8  12   7     3487.20     3387.43    111.55 o
   9  12   7      449.71      436.39     15.27 o
  10  12   7      451.73      441.78     15.38 o
  11  12   7       72.63       65.97     11.77 o
  12  12   7       24.31        8.77      8.55 o
  13  12   7       50.54       44.53     10.99 o
  14  12   7      103.77      115.72     15.55 o
  15  12   7       68.72       84.62     14.88 o
  16  12   7      120.54      133.04     17.66 o
  17  12   7        1.47        1.55      9.88 o
  18  12   7       86.11       94.06     17.44 o
  -5  13   7       44.97       54.21      8.07 o
  -4  13   7      255.88      302.11     13.70 o
  -3  13   7       22.73       36.48      6.86 o
  -2  13   7       16.10       17.68      5.62 o
  -1  13   7      110.89      118.62      8.67 o
   0  13   7      394.27      398.41     13.08 o
   1  13   7       47.59       41.17      6.04 o
   2  13   7        1.11       -2.21      3.93 o
   3  13   7      269.73      262.75     10.06 o
   4  13   7       55.21       64.34      7.76 o
   5  13   7      660.32      580.54     16.98 o
   6  13   7       95.71      108.27     16.82 o
   7  13   7      170.91      163.28     11.50 o
   8  13   7      335.41      299.07     13.90 o
   9  13   7       46.93       52.91      7.53 o
  10  13   7       45.20       46.74      9.22 o
  11  13   7       37.32       35.90      6.73 o
  12  13   7       90.67       89.29     13.44 o
  13  13   7      172.31      179.35     18.77 o
  14  13   7        7.09        1.33      9.22 o
  15  13   7       95.56      119.05     15.99 o
  16  13   7      395.22      443.00     27.32 o
  17  13   7       24.67        8.44     10.88 o
  18  13   7        0.07        3.55     11.77 o
  -4  14   7        2.90       -2.41      6.08 o
  -3  14   7        0.34       -4.02      5.55 o
  -2  14   7       86.52       93.04      8.76 o
  -1  14   7        2.34       -2.00      4.89 o
   0  14   7      120.77      135.40      9.39 o
   1  14   7        2.81       -4.39      4.39 o
   2  14   7       43.57       42.41      6.20 o
   3  14   7       54.51       46.55      6.09 o
   4  14   7      203.67      183.00     12.64 o
   5  14   7       35.21       25.68      6.91 o
   6  14   7        2.32       -3.15      5.22 o
   7  14   7       64.63       50.74      8.12 o
   8  14   7        7.36       16.17      6.09 o
   9  14   7      289.58      273.27     13.79 o
  10  14   7      326.89      375.10     15.64 o
  11  14   7       38.22       31.89      7.10 o
  12  14   7      142.68      154.10     11.41 o
  13  14   7        5.64        2.44      9.11 o
  14  14   7      303.12      316.17     23.77 o
  15  14   7      428.35      396.91     26.76 o
  16  14   7       71.62       41.87     13.77 o
  17  14   7        0.01       -5.00     11.11 o
  -2  15   7       22.47       23.61      7.04 o
  -1  15   7        4.38        0.74      5.48 o
   0  15   7        0.60       -5.21      5.21 o
   1  15   7       22.18       16.72      7.69 o
   2  15   7       85.61       78.22      9.77 o
   3  15   7      265.67      279.24     15.23 o
   4  15   7      186.69      166.98     12.28 o
   5  15   7        1.14       -0.90      5.77 o
   6  15   7      211.74      220.55     13.23 o
   7  15   7      126.10      141.01     13.49 o
   8  15   7        1.55        4.07      6.24 o
   9  15   7       22.05       16.93      6.83 o
  10  15   7      101.68      100.25      9.98 o
  11  15   7       10.92        8.98      6.50 o
  12  15   7      286.36      266.39     14.75 o
  13  15   7      206.40      217.56     13.94 o
  14  15   7      319.09      301.40     23.32 o
  15  15   7      307.45      298.96     23.88 o
  16  15   7        0.93        4.11     11.22 o
  17  15   7       23.93       17.77     13.22 o
   0  16   7       16.14       14.57      7.88 o
   1  16   7       23.18       22.53      8.12 o
   2  16   7      106.54      109.82     11.99 o
   3  16   7      201.14      216.91     14.33 o
   4  16   7        4.07        4.87      6.72 o
   5  16   7      288.53      289.15     15.94 o
   6  16   7       36.97       43.84      9.05 o
   7  16   7       56.55       43.62      8.89 o
   8  16   7        8.79       13.31     10.33 o
   9  16   7      314.45      291.78     22.82 o
  10  16   7       62.52       62.12      9.27 o
  11  16   7        0.06       -5.13      6.10 o
  12  16   7       23.17       13.72      7.09 o
  13  16   7      109.32       95.70     10.61 o
  14  16   7       31.26       34.69      8.86 o
  15  16   7        5.48       -1.89     11.11 o
  16  16   7        0.87        1.11     11.66 o
   2  17   7        4.73       -5.73      7.13 o
   3  17   7        0.02       -3.48      7.55 o
   4  17   7       43.63       54.27     10.13 o
   5  17   7      206.82      219.91     23.43 o
   6  17   7        4.48        0.89      6.83 o
   7  17   7      171.57      152.60     13.11 o
   8  17   7       64.40       71.59     10.32 o
   9  17   7        7.27       -0.04      6.87 o
  10  17   7        0.03       -4.57      6.31 o
  11  17   7        9.90       15.46      7.82 o
  12  17   7        1.58       -0.21      9.11 o
  13  17   7       50.91       48.52      9.47 o
  14  17   7       68.32       75.58     10.87 o
  15  17   7        1.37        0.21      7.09 o
   4  18   7       16.45       13.99      8.89 o
   5  18   7       92.22       89.50     14.38 o
   6  18   7       38.42       28.42      8.86 o
   7  18   7        6.49        4.21      7.42 o
   8  18   7      153.55      163.73     15.99 o
   9  18   7       42.01       40.32      9.74 o
  10  18   7        4.62        3.40      7.10 o
  11  18   7        5.54       -2.22      7.30 o
  12  18   7        9.18       10.42      8.77 o
  13  18   7       14.28       22.45      8.95 o
  -9 -12   8        0.21       -8.77      9.55 o
  -8 -12   8       24.19       34.76     13.10 o
  -7 -12   8       43.97       52.53     14.44 o
  -6 -12   8      462.97      541.74     21.03 o
  -5 -12   8       74.37       69.08     10.24 o
  -4 -12   8       15.37       23.32     11.11 o
  -3 -12   8        1.27        8.00      9.66 o
 -12 -11   8        1.56       -6.55      8.44 o
 -11 -11   8       26.97       18.66     11.99 o
 -10 -11   8        2.00       -0.67      8.77 o
  -9 -11   8        6.32       10.77      9.88 o
  -8 -11   8       88.95       80.96     15.21 o
  -7 -11   8        4.66        6.11      9.99 o
  -6 -11   8      170.08      205.64     13.57 o
  -5 -11   8      125.83      122.83     11.17 o
  -4 -11   8       77.36       73.98      9.63 o
  -3 -11   8       36.46       35.87     11.22 o
  -2 -11   8        5.75       10.88      9.88 o
  -1 -11   8       34.53       33.98     11.55 o
   0 -11   8        0.99        6.12      6.98 o
 -13 -10   8        1.02        1.33      9.11 o
 -12 -10   8      144.00      159.59     18.99 o
 -11 -10   8       32.13       22.66     11.44 o
 -10 -10   8       10.30       -3.78      8.44 o
  -9 -10   8       29.47       39.20     12.33 o
  -8 -10   8      766.99      847.68     35.54 o
  -7 -10   8       47.05       55.83      8.51 o
  -6 -10   8        1.48       -4.06      5.13 o
  -5 -10   8      160.70      166.10     12.21 o
  -4 -10   8      538.02      588.46     19.45 o
  -3 -10   8      122.07      133.99     13.83 o
  -2 -10   8       17.82       11.11      9.00 o
  -1 -10   8      321.72      351.60     22.99 o
   0 -10   8      350.61      379.92     18.21 o
   1 -10   8        1.63        1.29      5.26 o
   2 -10   8        3.59        2.78      9.77 o
 -14  -9   8      255.91      249.32     23.54 o
 -13  -9   8       18.33       23.10     10.99 o
 -12  -9   8       32.02       37.20     12.44 o
 -11  -9   8        4.24        1.89      8.22 o
 -10  -9   8        8.09        4.22      8.44 o
  -9  -9   8       76.26       75.29     13.55 o
  -8  -9   8      178.61      146.48     17.44 o
  -7  -9   8       10.99        6.67      5.75 o
  -6  -9   8        4.93        7.61      4.24 o
  -5  -9   8      129.00      122.42      8.02 o
  -4  -9   8      591.52      621.52     14.81 o
  -3  -9   8        0.33       -1.08      4.34 o
  -2  -9   8     1276.16     1273.00     26.59 o
  -1  -9   8      461.76      483.98     17.71 o
   0  -9   8       26.39       26.06      6.95 o
   1  -9   8       11.88        1.33      8.33 o
   2  -9   8       42.81       51.80      8.71 o
   3  -9   8      316.90      356.26     25.76 o
   4  -9   8      398.83      464.43     29.43 o
 -14  -8   8       10.03        5.22      9.77 o
 -13  -8   8       92.88       94.84     15.33 o
 -12  -8   8       96.49      101.39     15.77 o
 -11  -8   8        5.05       12.55      9.77 o
 -10  -8   8      399.44      368.15     23.54 o
  -9  -8   8      208.17      223.66     18.88 o
  -8  -8   8        3.19       10.06      5.10 o
  -7  -8   8      135.63      112.34      7.49 o
  -6  -8   8       57.47       57.55      5.63 o
  -5  -8   8      267.81      276.10     10.14 o
  -4  -8   8       23.04       28.66      4.90 o
  -3  -8   8       64.76       62.82      6.07 o
  -2  -8   8      288.24      281.70     10.60 o
  -1  -8   8      223.60      246.24     15.53 o
   0  -8   8        0.61       -0.89      6.77 o
   1  -8   8       56.69       57.75     11.55 o
   2  -8   8      394.70      438.44     25.43 o
   3  -8   8      673.52      679.81     20.77 o
   4  -8   8       64.97       46.64     12.44 o
   5  -8   8       35.97       27.76     12.66 o
   6  -8   8       14.33       14.66     11.66 o
 -15  -7   8       94.25       86.62     16.21 o
 -14  -7   8      246.68      248.65     22.99 o
 -13  -7   8        4.44       -4.66      8.00 o
 -12  -7   8       17.37       11.77      9.33 o
 -11  -7   8       72.01       75.96      8.43 o
 -10  -7   8      113.49      119.04      9.81 o
  -9  -7   8      265.47      271.24     14.71 o
  -8  -7   8       36.86       28.68     10.38 o
  -7  -7   8      531.00      515.56     20.12 o
  -6  -7   8      262.56      282.98     13.48 o
  -5  -7   8      403.96      396.81     11.01 o
  -4  -7   8      217.63      200.39      8.67 o
  -3  -7   8      271.70      301.06     10.25 o
  -2  -7   8      897.83      902.83     16.39 o
  -1  -7   8      673.83      643.60     12.43 o
   0  -7   8        6.11        3.48      3.98 o
   1  -7   8      139.84      139.26     14.44 o
   2  -7   8      203.76      190.79     17.44 o
   3  -7   8      213.05      236.69     12.76 o
   4  -7   8      153.38      139.82     16.44 o
   5  -7   8       78.40       86.51     14.10 o
   6  -7   8       14.22       11.77      9.88 o
   7  -7   8       47.41       58.53     13.88 o
 -15  -6   8       45.26       34.09     12.10 o
 -14  -6   8        5.06       -7.11      8.77 o
 -13  -6   8       44.00       42.44      7.76 o
 -12  -6   8       54.62       60.06      8.30 o
 -11  -6   8       23.08       25.75      6.43 o
 -10  -6   8        0.47       -3.64      4.73 o
  -9  -6   8       78.26       78.07     14.33 o
  -8  -6   8      370.60      380.95     28.21 o
  -7  -6   8      824.50      835.11     25.47 o
  -6  -6   8        7.81        1.56      3.40 o
  -5  -6   8       23.28       26.74      4.30 o
  -4  -6   8      281.82      287.12      9.29 o
  -3  -6   8      787.31      775.65     14.15 o
  -2  -6   8       20.17       18.94      3.61 o
  -1  -6   8        1.73        0.12      3.54 o
   0  -6   8        3.44        6.54      3.79 o
   1  -6   8        2.39        6.11      3.85 o
   2  -6   8      177.69      178.58     16.10 o
   3  -6   8       28.66       28.32      9.44 o
   4  -6   8       40.36       34.96      6.55 o
   5  -6   8       18.87       12.33      9.33 o
   6  -6   8        3.30        8.00      9.44 o
   7  -6   8        2.41        0.00      8.33 o
   8  -6   8        1.33        6.33     10.55 o
 -15  -5   8       50.92       52.08      9.14 o
 -14  -5   8        0.83        3.23      6.42 o
 -13  -5   8      134.98      140.29     11.74 o
 -12  -5   8      214.23      215.43     16.21 o
 -11  -5   8        7.20        7.04      5.28 o
 -10  -5   8       12.42       17.94      5.52 o
  -9  -5   8        0.04       -1.56      4.43 o
  -8  -5   8      495.02      452.85     18.93 o
  -7  -5   8        0.06        2.67      3.23 o
  -6  -5   8      305.59      313.92      9.00 o
  -5  -5   8        4.94       -0.15      3.22 o
  -4  -5   8      140.61      120.40      6.72 o
  -3  -5   8      258.85      254.20      8.47 o
  -2  -5   8      348.70      347.82      8.33 o
  -1  -5   8       18.24       14.92      3.84 o
   0  -5   8        2.88        0.82      2.52 o
   1  -5   8        1.36       -0.44      3.45 o
   2  -5   8       17.51       30.29      6.00 o
   3  -5   8       37.48       37.43      9.00 o
   4  -5   8       47.59       60.02      6.80 o
   5  -5   8        2.52       13.22      8.66 o
   6  -5   8       25.59       23.54     10.33 o
   7  -5   8      266.91      314.17     22.43 o
   8  -5   8      501.22      530.84     29.65 o
   9  -5   8        2.41       -1.22      9.88 o
  10  -5   8       33.14       42.87     14.33 o
 -15  -4   8      140.60      122.76     12.94 o
 -14  -4   8      755.42      816.74     23.85 o
 -13  -4   8      350.26      390.68     36.59 o
 -12  -4   8        4.74        6.25      5.60 o
 -11  -4   8       59.32       60.33      7.72 o
 -10  -4   8      163.10      186.55     11.26 o
  -9  -4   8       59.91       53.56      6.94 o
  -8  -4   8        0.12       -1.19      4.47 o
  -7  -4   8      297.88      266.94      8.78 o
  -6  -4   8      271.88      283.24     12.11 o
  -5  -4   8       47.49       57.94      4.47 o
  -4  -4   8       30.04       30.67      3.79 o
  -3  -4   8      305.66      301.07      9.03 o
  -2  -4   8        1.02        3.35      2.48 o
  -1  -4   8      117.94       90.95      5.89 o
   0  -4   8      706.59      728.39     16.11 o
   1  -4   8      187.09      211.24      8.08 o
   2  -4   8     1121.22     1202.24     17.06 o
   3  -4   8       35.58       34.81      6.27 o
   4  -4   8        7.79        4.22      6.22 o
   5  -4   8        4.73        9.91      4.72 o
   6  -4   8      109.03       99.84     13.10 o
   7  -4   8      180.93      185.91     17.44 o
   8  -4   8      173.84      188.13     18.44 o
   9  -4   8      143.62      121.94     16.32 o
  10  -4   8       86.29       95.95     16.55 o
  11  -4   8        0.78       -1.22     10.99 o
 -15  -3   8       13.31       13.09      7.50 o
 -14  -3   8        9.48        6.81      6.91 o
 -13  -3   8       73.49       80.76     10.16 o
 -12  -3   8       54.68       43.81      7.59 o
 -11  -3   8        0.21       -0.11      4.94 o
 -10  -3   8       76.64       67.61      7.62 o
  -9  -3   8        2.11        1.18      4.66 o
  -8  -3   8       16.50       13.34      5.06 o
  -7  -3   8       11.77        6.78      2.96 o
  -6  -3   8      335.00      346.91      7.64 o
  -5  -3   8        3.51        3.64      2.70 o
  -4  -3   8      554.63      560.42      9.80 o
  -3  -3   8      798.53      749.05     12.04 o
  -2  -3   8     1866.06     1924.00     15.22 o
  -1  -3   8        0.06       -0.99      2.47 o
   0  -3   8      124.49      104.02     38.20 o
   1  -3   8     1237.96     1200.46     15.84 o
   2  -3   8     1755.76     1698.16     18.98 o
   3  -3   8      127.53      117.44      6.81 o
   4  -3   8       64.71       69.75      7.49 o
   5  -3   8        3.26        5.55      4.19 o
   6  -3   8      102.14      118.38     13.66 o
   7  -3   8      119.93      118.38     14.44 o
   8  -3   8        0.01       -0.11      7.44 o
   9  -3   8       28.37       41.20     11.99 o
  10  -3   8      266.21      278.64     22.32 o
  11  -3   8       24.28       28.76     11.55 o
  12  -3   8      185.47      209.89     23.10 o
 -15  -2   8      210.83      238.27     18.82 o
 -14  -2   8       12.42        2.01      6.52 o
 -13  -2   8        4.77        5.53      6.28 o
 -12  -2   8        8.49        8.37      5.98 o
 -11  -2   8       13.71       18.72      6.28 o
 -10  -2   8       33.93       25.55      6.48 o
  -9  -2   8      419.95      369.28     14.21 o
  -8  -2   8      395.08      354.65     18.32 o
  -7  -2   8       75.84       61.46      6.98 o
  -6  -2   8      466.31      486.80     14.43 o
  -5  -2   8       95.66      100.50      3.78 o
  -4  -2   8      345.07      340.31      6.70 o
  -3  -2   8      290.31      257.03      6.48 o
  -2  -2   8      138.18      135.60      4.32 o
  -1  -2   8      120.45      115.19      5.34 o
   0  -2   8      401.53      423.73     21.93 o
   1  -2   8      776.15      858.01     15.26 o
   2  -2   8      143.66      142.25      6.34 o
   3  -2   8        1.45        1.53      2.89 o
   4  -2   8      894.89      959.08     19.77 o
   5  -2   8      230.41      219.59      7.69 o
   6  -2   8        1.22        2.67      7.00 o
   7  -2   8        7.73        2.67      7.33 o
   8  -2   8       15.36       25.21      9.77 o
   9  -2   8      378.48      357.93     22.54 o
  10  -2   8       13.53       13.66      9.44 o
  11  -2   8       57.15       69.52     14.44 o
  12  -2   8       33.90       30.65     11.88 o
 -15  -1   8        0.93       -2.54     10.77 o
 -14  -1   8        4.00        7.50      7.08 o
 -13  -1   8       87.96       95.32     10.33 o
 -12  -1   8      191.83      188.31     12.72 o
 -11  -1   8        2.56        8.78      5.68 o
 -10  -1   8        6.41        9.61      5.65 o
  -9  -1   8      488.97      465.60     15.82 o
  -8  -1   8      706.35      704.27     18.14 o
  -7  -1   8        1.58        3.67      4.38 o
  -6  -1   8      123.15      135.73     10.22 o
  -5  -1   8      223.39      255.21     15.49 o
  -4  -1   8      254.61      236.87     11.27 o
  -3  -1   8     2277.13     2258.57     26.31 o
  -2  -1   8      928.99      974.06     10.81 o
  -1  -1   8        5.92        4.16      2.14 o
   0  -1   8      979.59      972.77     17.27 o
   1  -1   8      528.44      515.04     12.66 o
   2  -1   8      790.44      795.53     15.62 o
   3  -1   8      318.79      315.17      7.88 o
   4  -1   8        4.83        3.90      2.73 o
   5  -1   8      320.04      317.60     23.10 o
   6  -1   8      608.75      603.07     10.99 o
   7  -1   8       20.82       25.54      8.11 o
   8  -1   8      286.79      317.73     20.43 o
   9  -1   8       26.49       19.88      8.77 o
  10  -1   8        5.63       -3.33      8.33 o
  11  -1   8        5.63        3.89      9.33 o
  12  -1   8      164.68      163.92     19.66 o
  13  -1   8        0.02       -3.22     10.33 o
 -15   0   8      190.22      200.21     15.19 o
 -14   0   8       45.25       42.86      9.02 o
 -13   0   8       86.11       91.14     10.29 o
 -12   0   8       77.89       80.42      9.23 o
 -11   0   8       25.17       21.85      6.79 o
 -10   0   8      128.52      121.29     10.48 o
  -9   0   8      308.25      272.16     12.95 o
  -8   0   8       22.17        8.36      5.23 o
  -7   0   8      140.29      125.61      4.70 o
  -6   0   8      215.17      185.83     10.01 o
  -5   0   8      474.95      452.43     13.51 o
  -4   0   8      484.87      463.23     12.91 o
  -3   0   8        8.57       10.39      4.05 o
  -2   0   8      113.45      156.20      8.11 o
  -1   0   8     2308.44     2431.15     53.07 o
   0   0   8       23.79        9.59      7.11 o
   1   0   8       29.70       27.95      2.93 o
   2   0   8       67.77       66.69      4.21 o
   3   0   8       43.55       53.49      3.90 o
   4   0   8      779.05      811.60     10.89 o
   5   0   8      193.31      212.26     10.05 o
   6   0   8     2818.95     2759.25     32.81 o
   7   0   8       42.33       28.54      8.33 o
   8   0   8        3.47       10.33      7.33 o
   9   0   8      674.69      670.32     27.43 o
  10   0   8      443.01      430.00     24.32 o
  11   0   8      374.19      392.58     23.88 o
  12   0   8      283.76      254.65     21.21 o
  13   0   8        2.52        0.89      9.22 o
  14   0   8      259.77      283.08     24.99 o
 -14   1   8        1.46       -1.04      6.84 o
 -13   1   8        0.69        3.70      6.61 o
 -12   1   8       38.74       48.68      8.36 o
 -11   1   8       71.08       75.56      9.19 o
 -10   1   8        3.63        2.00      5.20 o
  -9   1   8       76.16       48.51      7.66 o
  -8   1   8       18.37       19.41      4.59 o
  -7   1   8       16.98        9.37      2.80 o
  -6   1   8      270.53      286.85     12.64 o
  -5   1   8      193.36      203.90      9.65 o
  -4   1   8       19.70       15.41      4.51 o
  -3   1   8     1699.92     1675.43     22.57 o
  -2   1   8      768.40      798.92     19.27 o
  -1   1   8        0.04        0.70      1.11 o
   0   1   8      562.34      576.49     42.38 o
   1   1   8     1449.70     1498.69     18.69 o
   2   1   8     1617.32     1579.79     14.57 o
   3   1   8      997.44      975.46     17.32 o
   4   1   8      254.50      267.31      6.24 o
   5   1   8      809.86      846.22      9.43 o
   6   1   8      895.53      800.87     17.61 o
   7   1   8     1676.30     1645.97     25.78 o
   8   1   8     1388.64     1432.71     35.65 o
   9   1   8        2.00       12.44      8.22 o
  10   1   8      440.39      413.34     22.77 o
  11   1   8      443.79      399.91     23.32 o
  12   1   8        8.17        1.67      9.22 o
  13   1   8      199.62      197.90     20.43 o
  14   1   8       91.85      104.50     16.10 o
  15   1   8        2.45       10.22     10.44 o
 -14   2   8       27.75       22.93     11.38 o
 -13   2   8        7.24        5.59      6.92 o
 -12   2   8        7.42        2.03      6.27 o
 -11   2   8       34.20       35.76      7.38 o
 -10   2   8       67.24       56.66      8.05 o
  -9   2   8      168.43      169.31     11.38 o
  -8   2   8       83.11       84.57      5.91 o
  -7   2   8      315.57      300.96      8.31 o
  -6   2   8        0.01        0.37      2.36 o
  -5   2   8       17.14       11.43      2.23 o
  -4   2   8      425.52      414.16     12.94 o
  -3   2   8      189.41      211.06      9.26 o
  -2   2   8     3240.10     3376.07     30.89 o
  -1   2   8     1429.15     1483.72     24.04 o
   0   2   8       13.42       13.84      2.84 o
   1   2   8     1456.32     1513.71     15.87 o
   2   2   8       70.77       84.02      4.26 o
   3   2   8       51.33       74.15      5.12 o
   4   2   8      590.34      558.38      8.21 o
   5   2   8     3016.39     3172.39     34.34 o
   6   2   8       15.29        6.05      3.94 o
   7   2   8       51.03       40.23      5.75 o
   8   2   8      926.23      865.56     27.21 o
   9   2   8      414.24      394.02     21.21 o
  10   2   8      242.73      240.77     17.66 o
  11   2   8       19.10       22.77      9.00 o
  12   2   8       71.74       87.84     13.99 o
  13   2   8       66.58       64.19     12.88 o
  14   2   8       14.90       13.44     10.33 o
  15   2   8        0.59       -6.55      9.55 o
 -13   3   8        1.55        2.36      6.99 o
 -12   3   8      101.23      133.69     11.62 o
 -11   3   8       14.56        5.73      6.39 o
 -10   3   8       30.50       27.13      8.55 o
  -9   3   8       94.12       91.22      6.72 o
  -8   3   8      103.30      110.08      6.79 o
  -7   3   8     1050.56     1026.15     41.18 o
  -6   3   8      222.22      218.04      7.30 o
  -5   3   8       68.41       61.44      4.76 o
  -4   3   8     1858.36     1828.62     36.15 o
  -3   3   8        0.64        0.48      1.74 o
  -2   3   8        1.67        5.79      1.28 o
  -1   3   8        1.43        3.56      1.76 o
   0   3   8      517.83      604.04      8.97 o
   1   3   8      573.77      531.95      9.79 o
   2   3   8        0.04       -0.37      2.03 o
   3   3   8     1285.87     1287.16     12.81 o
   4   3   8     1962.23     2063.68     15.80 o
   5   3   8     1243.69     1280.57     15.95 o
   6   3   8       63.02       62.52      5.89 o
   7   3   8        0.01       -0.91      3.71 o
   8   3   8      172.85      155.16      9.19 o
   9   3   8       11.53        3.44      7.44 o
  10   3   8      312.92      295.29     18.77 o
  11   3   8        0.83        0.78      7.33 o
  12   3   8        3.34        2.89      8.00 o
  13   3   8       83.81       65.41     12.55 o
  14   3   8       36.87       24.88     11.66 o
  15   3   8       23.14       24.10     11.88 o
  16   3   8      170.86      154.70     19.32 o
 -13   4   8      169.40      188.55     14.53 o
 -12   4   8       34.35       38.34      8.46 o
 -11   4   8       36.99       27.59      7.76 o
 -10   4   8       73.92       69.61      9.00 o
  -9   4   8      541.55      557.47     13.90 o
  -8   4   8        6.69        7.94      3.93 o
  -7   4   8      370.80      372.12     17.51 o
  -6   4   8      887.98      933.55     25.58 o
  -5   4   8       16.43       11.37      3.24 o
  -4   4   8      345.10      350.58      8.39 o
  -3   4   8     2863.62     2852.23     33.80 o
  -2   4   8      243.34      292.14      6.71 o
  -1   4   8      110.45      114.36      4.70 o
   0   4   8      212.76      214.87      6.23 o
   1   4   8     1230.50     1308.40     12.99 o
   2   4   8      403.06      400.42      7.59 o
   3   4   8      184.89      202.16      5.86 o
   4   4   8      861.45      847.00     10.54 o
   5   4   8      254.96      210.48      5.53 o
   6   4   8      219.62      215.12      6.13 o
   7   4   8      238.25      257.39     10.09 o
   8   4   8      244.08      222.06     10.33 o
   9   4   8      244.56      251.98     16.32 o
  10   4   8      489.92      463.54     22.66 o
  11   4   8      130.71      127.71     15.55 o
  12   4   8        0.02       -0.22      8.33 o
  13   4   8      198.57      195.57     18.21 o
  14   4   8       98.70      103.06     15.10 o
  15   4   8      297.15      321.72     24.65 o
  16   4   8      212.91      202.90     21.32 o
 -12   5   8       16.10       18.23      8.19 o
 -11   5   8      135.85      144.64     16.16 o
 -10   5   8        2.85        6.63      6.08 o
  -9   5   8       23.46       29.15      6.24 o
  -8   5   8       71.52       99.41      7.38 o
  -7   5   8       26.82       19.18      5.20 o
  -6   5   8     1749.08     1707.64     35.35 o
  -5   5   8      119.67      141.58      8.77 o
  -4   5   8      278.60      272.30      8.36 o
  -3   5   8      261.40      254.73      7.73 o
  -2   5   8        5.07        5.80      2.69 o
  -1   5   8      296.91      286.51      7.29 o
   0   5   8     1643.64     1689.48     15.61 o
   1   5   8       68.87       65.55      4.18 o
   2   5   8      202.66      218.42      6.32 o
   3   5   8     1106.92     1103.53     12.59 o
   4   5   8      497.10      497.12      8.68 o
   5   5   8      269.15      301.39     12.41 o
   6   5   8      133.06       91.32      4.55 o
   7   5   8     1353.96     1382.79     16.21 o
   8   5   8       48.04       63.91      6.28 o
   9   5   8      345.01      314.97     12.27 o
  10   5   8        2.31       -3.44      6.55 o
  11   5   8      311.58      297.85     19.10 o
  12   5   8      336.41      349.60     21.99 o
  13   5   8      335.51      300.96     21.10 o
  14   5   8      829.32      784.71     32.87 o
  15   5   8      282.27      251.54     21.43 o
  16   5   8      209.36      197.34     20.43 o
  17   5   8      165.22      155.92     19.55 o
 -12   6   8       87.65       91.78     11.26 o
 -11   6   8      244.99      265.13     16.38 o
 -10   6   8        0.33        1.47      5.89 o
  -9   6   8        0.94        3.33      4.47 o
  -8   6   8      286.54      276.71     16.59 o
  -7   6   8      100.76       79.66      6.43 o
  -6   6   8      299.51      313.24     10.62 o
  -5   6   8      541.70      498.58     14.70 o
  -4   6   8        0.24       -2.60      2.60 o
  -3   6   8      606.79      629.51     13.39 o
  -2   6   8      296.48      322.53      9.90 o
  -1   6   8      594.45      583.71     10.65 o
   0   6   8      258.70      250.64      7.14 o
   1   6   8      215.99      203.38      6.50 o
   2   6   8      876.56      924.68     12.16 o
   3   6   8     1090.63     1200.23     16.79 o
   4   6   8       34.81       54.60      3.93 o
   5   6   8      659.46      697.45     10.45 o
   6   6   8     1003.23     1008.50     14.39 o
   7   6   8      358.20      391.36     17.72 o
   8   6   8      489.36      497.56     15.69 o
   9   6   8     1373.75     1356.84     49.60 o
  10   6   8      795.43      716.86     25.99 o
  11   6   8      528.57      476.09     22.88 o
  12   6   8     2272.36     2200.99     48.09 o
  13   6   8      310.24      288.52     20.32 o
  14   6   8       89.13       78.52     13.55 o
  15   6   8       21.63       11.99      9.88 o
  16   6   8        5.07       11.11     11.33 o
  17   6   8      303.48      282.74     23.99 o
 -11   7   8      128.83      136.12     13.27 o
 -10   7   8       16.21       20.02      7.95 o
  -9   7   8       36.04       28.89      6.15 o
  -8   7   8       22.40       20.38      5.20 o
  -7   7   8       81.68       88.36     10.25 o
  -6   7   8       66.02       52.32      6.78 o
  -5   7   8       33.23       31.68      4.14 o
  -4   7   8       34.16       30.57      4.01 o
  -3   7   8     1979.06     1929.76     41.48 o
  -2   7   8       36.31       29.33      4.23 o
  -1   7   8      623.24      584.74     11.38 o
   0   7   8      110.26      107.65      5.98 o
   1   7   8      268.69      274.37      8.96 o
   2   7   8      661.02      682.00     11.21 o
   3   7   8      200.34      179.73      6.61 o
   4   7   8     1349.24      944.58    380.42 o
   5   7   8     3016.15     3073.24     36.36 o
   6   7   8      384.17      409.59     13.49 o
   7   7   8        0.10       -1.27      2.55 o
   8   7   8     1459.74     1518.08     40.19 o
   9   7   8      608.42      670.21     29.66 o
  10   7   8      934.06     1046.99     47.25 o
  11   7   8     1676.81     1578.75     38.98 o
  12   7   8      367.17      344.16     20.88 o
  13   7   8      341.99      306.95     20.77 o
  14   7   8        4.26       10.88      9.00 o
  15   7   8       49.83       57.19     13.33 o
  16   7   8      249.84      257.31     22.88 o
  17   7   8        7.99        0.22     10.33 o
 -10   8   8        3.65        1.16      7.26 o
  -9   8   8       66.50       76.91      8.16 o
  -8   8   8        3.41        0.22      5.05 o
  -7   8   8       11.25       13.68      5.24 o
  -6   8   8        0.07       -2.42      4.22 o
  -5   8   8      403.10      417.69     10.52 o
  -4   8   8     1158.53     1088.09     18.04 o
  -3   8   8       99.26       99.09      8.54 o
  -2   8   8       48.55       42.93      5.03 o
  -1   8   8      756.33      707.15     13.28 o
   0   8   8      678.42      625.88     12.18 o
   1   8   8        0.03        0.60      2.98 o
   2   8   8      205.51      167.20      6.77 o
   3   8   8     2456.79     2447.31     37.35 o
   4   8   8     2749.80     2872.38     22.41 o
   5   8   8     2761.33     2803.46    132.04 o
   6   8   8      702.33      713.39     19.78 o
   7   8   8      156.11      160.89      7.27 o
   8   8   8        0.25        4.60      4.09 o
   9   8   8      658.77      634.14     19.39 o
  10   8   8      195.41      196.63     24.60 o
  11   8   8      134.75      137.73     10.16 o
  12   8   8      299.79      303.29     19.88 o
  13   8   8      390.18      352.04     22.54 o
  14   8   8      156.94      187.24     18.88 o
  15   8   8      156.96      175.02     18.21 o
  16   8   8       11.36        1.00     10.22 o
  17   8   8       14.36        5.55     11.33 o
  18   8   8       29.63       30.65     14.21 o
  -9   9   8       34.88       55.14      7.90 o
  -8   9   8       35.21       35.09      6.76 o
  -7   9   8      170.84      201.86     11.13 o
  -6   9   8      214.62      236.31      9.30 o
  -5   9   8       25.53       28.23      4.60 o
  -4   9   8      193.70      169.83      8.87 o
  -3   9   8       36.97       30.60      5.24 o
  -2   9   8      698.79      716.05     14.81 o
  -1   9   8     2407.37     2390.85     24.71 o
   0   9   8       92.57       80.94      5.80 o
   1   9   8       14.68       11.18      3.73 o
   2   9   8      144.67      153.57      7.16 o
   3   9   8     1273.25     1261.23     16.14 o
   4   9   8       27.18       32.99      3.97 o
   5   9   8      273.86      299.19      8.77 o
   6   9   8      194.04      194.94      8.64 o
   7   9   8     1164.72     1119.46     41.78 o
   8   9   8     1338.75     1384.48     44.05 o
   9   9   8      295.12      320.39      8.79 o
  10   9   8       71.86       86.05      7.27 o
  11   9   8       30.87       15.74      4.77 o
  12   9   8       50.15       69.05     10.66 o
  13   9   8      405.30      419.56     24.21 o
  14   9   8      271.50      337.16     22.21 o
  15   9   8      233.38      206.01     19.21 o
  16   9   8      103.17       85.62     14.77 o
  17   9   8       76.08       65.52     15.10 o
  18   9   8      111.41      120.27     18.77 o
  -8  10   8       82.40       90.87      7.79 o
  -7  10   8      307.78      346.52     11.87 o
  -6  10   8       16.26        9.16      4.65 o
  -5  10   8        9.21        2.50      3.92 o
  -4  10   8       12.14        1.66      4.42 o
  -3  10   8       68.44       72.92      6.81 o
  -2  10   8       82.86       82.20      6.67 o
  -1  10   8      159.82      158.37      8.54 o
   0  10   8      410.34      424.40     15.74 o
   1  10   8       79.19       72.93      5.61 o
   2  10   8       27.32       35.80      4.59 o
   3  10   8       53.99       57.41      4.98 o
   4  10   8      162.39      154.07      6.98 o
   5  10   8      180.02      160.34      7.14 o
   6  10   8     1352.16     1386.44     58.46 o
   7  10   8      485.69      470.85     28.34 o
   8  10   8      311.42      319.57     13.86 o
   9  10   8      788.39      831.26     22.15 o
  10  10   8      353.25      331.36     12.19 o
  11  10   8      250.20      263.18     25.04 o
  12  10   8      323.71      355.30     19.38 o
  13  10   8      570.31      534.06     26.21 o
  14  10   8       26.96       24.77     10.22 o
  15  10   8       22.40        1.55      8.66 o
  16  10   8      223.84      281.97     22.54 o
  17  10   8        0.31       -7.33      8.77 o
  18  10   8       21.18       22.54     12.33 o
  -7  11   8        0.45        0.09      4.88 o
  -6  11   8       16.14       19.15      6.09 o
  -5  11   8       15.21       16.18      5.78 o
  -4  11   8        3.21        4.18      4.93 o
  -3  11   8        0.81       -0.62      4.31 o
  -2  11   8       47.83       44.94      6.00 o
  -1  11   8      242.60      234.74     10.03 o
   0  11   8        8.11        4.17      4.07 o
   1  11   8       84.23       80.69      6.34 o
   2  11   8       45.33       44.29      5.26 o
   3  11   8      639.39      639.96     21.77 o
   4  11   8     1185.03     1231.68     37.32 o
   5  11   8       18.08       24.86      4.19 o
   6  11   8      600.83      613.96     36.82 o
   7  11   8      334.50      324.62     12.43 o
   8  11   8      243.92      224.79      7.87 o
   9  11   8      383.37      386.37     14.82 o
  10  11   8       57.48       42.95      6.34 o
  11  11   8      424.79      413.20     15.49 o
  12  11   8      137.23      140.60      9.82 o
  13  11   8      170.93      191.64     10.88 o
  14  11   8      101.26       96.84     14.21 o
  15  11   8        1.88        3.00      8.66 o
  16  11   8       29.52       33.87     11.99 o
  17  11   8       43.76       42.98     12.55 o
  18  11   8        9.37       14.10     11.77 o
  -6  12   8       22.29       22.04      6.75 o
  -5  12   8       38.25       36.42      7.18 o
  -4  12   8       79.57       85.37      8.09 o
  -3  12   8       67.53       86.59      8.74 o
  -2  12   8       74.47       70.02      7.06 o
  -1  12   8       10.32        4.93      4.63 o
   0  12   8      116.21      106.64      7.49 o
   1  12   8      230.87      247.65     10.14 o
   2  12   8      619.25      570.00     13.51 o
   3  12   8     1054.12      938.30     34.24 o
   4  12   8     1453.78     1437.41     34.43 o
   5  12   8       13.45       17.83      4.10 o
   6  12   8      212.15      229.54     15.81 o
   7  12   8      647.80      619.16     23.88 o
   8  12   8      984.98     1006.29     44.64 o
   9  12   8        5.85        4.36      5.01 o
  10  12   8        1.67        1.49      2.64 o
  11  12   8       11.48        9.12      5.27 o
  12  12   8        0.10        0.34      6.16 o
  13  12   8      199.19      204.12     11.55 o
  14  12   8        2.45        0.44      8.55 o
  15  12   8       44.41       50.53     12.55 o
  16  12   8        9.73        9.88     10.99 o
  17  12   8       15.22       24.99     12.44 o
  18  12   8       74.37       86.07     16.44 o
  -5  13   8       33.88       44.67      7.90 o
  -4  13   8        3.58        1.94      5.80 o
  -3  13   8      202.80      236.10     11.91 o
  -2  13   8      178.21      195.46     10.77 o
  -1  13   8      547.76      573.23     15.85 o
   0  13   8       29.20       20.28      5.51 o
   1  13   8       11.13       17.08      5.12 o
   2  13   8      459.06      464.24     13.12 o
   3  13   8      820.26      823.44     16.23 o
   4  13   8       41.79       34.43      5.34 o
   5  13   8      206.42      194.06     10.54 o
   6  13   8      362.85      324.99      9.70 o
   7  13   8        4.70       11.46      5.84 o
   8  13   8        3.45       -0.05      5.45 o
   9  13   8      413.92      397.73     15.32 o
  10  13   8        0.01       -3.49      4.91 o
  11  13   8      108.91       58.10     31.59 o
  12  13   8       60.11       72.57      8.55 o
  13  13   8        2.70       -0.14      5.47 o
  14  13   8       82.30      116.65     10.37 o
  15  13   8      284.48      304.84     23.77 o
  16  13   8      120.02      132.71     17.55 o
  17  13   8        0.03       -9.88      9.88 o
  -4  14   8        0.27       -0.02      5.89 o
  -3  14   8      190.78      215.19     12.59 o
  -2  14   8       74.50       77.93      8.35 o
  -1  14   8        0.79        1.06      5.08 o
   0  14   8       19.01       23.19      5.87 o
   1  14   8      497.74      529.26     18.51 o
   2  14   8      143.24      112.87      8.24 o
   3  14   8       98.42      116.88      8.17 o
   4  14   8       63.77       64.46      6.23 o
   5  14   8      187.40      175.62     12.05 o
   6  14   8      255.67      204.68     12.27 o
   7  14   8       54.31       49.80      7.81 o
   8  14   8       48.02       64.25      8.43 o
   9  14   8      186.80      197.10     12.27 o
  10  14   8       91.67       77.36      9.55 o
  11  14   8       66.04       57.47      8.28 o
  12  14   8       13.80       18.62      6.48 o
  13  14   8      145.76      147.94     11.19 o
  14  14   8      119.27      122.81     10.96 o
  15  14   8      190.34      186.68     19.77 o
  16  14   8       18.32       13.22     11.99 o
  17  14   8      246.87      261.31     23.77 o
  -2  15   8        7.21        4.68      6.21 o
  -1  15   8      102.62      120.18      9.79 o
   0  15   8        1.12       -1.03      5.42 o
   1  15   8       15.54       11.98      5.65 o
   2  15   8       21.95       18.01      7.26 o
   3  15   8      590.72      550.62     20.05 o
   4  15   8      138.41      124.26     11.01 o
   5  15   8       12.71       13.78      6.66 o
   6  15   8       31.15       17.59      6.98 o
   7  15   8       49.54       57.75      8.58 o
   8  15   8       13.36       17.82      7.03 o
   9  15   8       34.98       29.28      8.94 o
  10  15   8        2.34        6.16      6.40 o
  11  15   8       12.35       17.04      6.89 o
  12  15   8      213.39      224.69     13.63 o
  13  15   8      172.28      197.23     13.11 o
  14  15   8      183.40      146.07     65.69 o
  15  15   8       34.91       37.49      8.57 o
  16  15   8      157.66      196.01     22.32 o
  17  15   8       30.08       45.75     14.21 o
  -1  16   8        7.06        6.06      7.84 o
   0  16   8        9.26       20.82      8.64 o
   1  16   8       55.94       73.01     10.29 o
   2  16   8       45.38       55.47      9.50 o
   3  16   8       19.09       17.44      7.57 o
   4  16   8       53.28       52.93      9.27 o
   5  16   8       80.59       63.87      9.56 o
   6  16   8      143.12      137.44     12.08 o
   7  16   8      692.80      693.23     33.26 o
   8  16   8      512.36      528.46     20.05 o
   9  16   8      276.46      296.12     15.59 o
  10  16   8       10.69       13.35      7.12 o
  11  16   8       99.46      109.19     11.14 o
  12  16   8      210.50      193.22     13.74 o
  13  16   8        3.48       15.84      7.58 o
  14  16   8      144.31      153.24     12.90 o
  15  16   8       91.95       24.86     42.20 o
  16  16   8       70.12       86.40     16.66 o
   2  17   8      212.86      232.88     16.13 o
   3  17   8      208.92      214.95     15.42 o
   4  17   8        8.84        4.49      7.34 o
   5  17   8      119.90      142.92     13.11 o
   6  17   8       46.34       38.18      9.34 o
   7  17   8       24.67       15.81      7.65 o
   8  17   8       56.59       69.70     10.14 o
   9  17   8      118.66      109.97     11.72 o
  10  17   8      238.48      225.30     19.88 o
  11  17   8      173.31      214.61     14.80 o
  12  17   8      163.52      176.07     13.93 o
  13  17   8        3.60        3.75      7.11 o
  14  17   8       27.22       24.26      8.37 o
  15  17   8       25.75       17.65      8.64 o
   4  18   8        0.00        4.18      7.89 o
   5  18   8      224.12      231.04     16.24 o
   6  18   8       97.46      102.93     11.86 o
   7  18   8       10.27        1.49      7.47 o
   8  18   8        5.66       -0.33      7.50 o
   9  18   8        6.43        9.15     10.11 o
  10  18   8      120.11      112.48     12.28 o
  11  18   8       39.66       39.38      9.28 o
  12  18   8       18.72       16.53     10.33 o
  13  18   8       38.88       40.52      9.46 o
 -10 -11   9       31.36       42.42     13.66 o
  -9 -11   9       39.84       39.20     13.44 o
  -8 -11   9      111.02      115.83     17.55 o
  -7 -11   9      200.93      219.44     22.43 o
  -6 -11   9        1.17       10.77     10.33 o
  -5 -11   9      106.68      118.38     17.10 o
  -4 -11   9       44.29       47.14      8.87 o
  -3 -11   9      120.25      111.94     15.44 o
  -2 -11   9       12.71       18.21     11.11 o
 -11 -10   9      112.73      114.16     16.55 o
 -10 -10   9      156.88      170.58     20.10 o
  -9 -10   9      173.89      185.46     20.43 o
  -8 -10   9       25.90       15.88     10.11 o
  -7 -10   9        1.76        3.44      9.55 o
  -6 -10   9        0.80        1.11      9.55 o
  -5 -10   9      185.68      195.64     12.98 o
  -4 -10   9       77.00       67.03      9.18 o
  -3 -10   9       12.81        4.48      6.29 o
  -2 -10   9        0.24        3.11      8.44 o
  -1 -10   9       29.96       15.77      9.99 o
   0 -10   9       38.51       22.77     10.77 o
   1 -10   9        5.97        4.94      6.67 o
 -13  -9   9        2.39        9.77     10.44 o
 -12  -9   9        3.61        1.67      9.33 o
 -11  -9   9      201.80      188.35     20.32 o
 -10  -9   9       56.80       49.20     12.77 o
  -9  -9   9       19.64       19.10      9.88 o
  -8  -9   9      100.42       91.18     14.33 o
  -7  -9   9       22.10       27.43     11.22 o
  -6  -9   9        5.74        6.55      8.44 o
  -5  -9   9      144.65      139.81     10.97 o
  -4  -9   9       43.66       46.08      6.30 o
  -3  -9   9       11.53        6.70      4.87 o
  -2  -9   9        0.67       -2.24      5.41 o
  -1  -9   9        6.14        5.11      8.22 o
   0  -9   9       34.41       33.32      7.76 o
   1  -9   9       77.78       99.62     15.21 o
   2  -9   9       59.12       85.51     14.77 o
   3  -9   9      104.68      118.05     16.32 o
 -13  -8   9       81.69       69.30     14.21 o
 -12  -8   9       82.27       64.08     14.33 o
 -11  -8   9       45.65       32.54     11.77 o
 -10  -8   9        1.85       -3.22      8.22 o
  -9  -8   9        2.12        1.44      7.55 o
  -8  -8   9        2.63       -1.33      8.77 o
  -7  -8   9      129.78      124.66     14.55 o
  -6  -8   9      260.30      251.51     12.81 o
  -5  -8   9       57.85       59.10      6.10 o
  -4  -8   9      378.04      391.53     13.94 o
  -3  -8   9      370.50      357.54     11.94 o
  -2  -8   9      223.57      231.75     10.51 o
  -1  -8   9        3.44       -1.54      4.21 o
   0  -8   9        8.62       19.77      9.11 o
   1  -8   9      185.48      239.21     19.66 o
   2  -8   9        3.68        4.66      8.00 o
   3  -8   9       19.79       10.99      9.99 o
   4  -8   9      161.84      156.14     19.55 o
   5  -8   9       37.14       33.09     12.88 o
 -14  -7   9       20.66       19.10     12.10 o
 -13  -7   9        1.02       -7.77      7.77 o
 -12  -7   9      154.92      124.71     16.55 o
 -11  -7   9      249.68      254.54     21.54 o
 -10  -7   9      108.15       86.65      8.54 o
  -9  -7   9      118.65      111.41     17.38 o
  -8  -7   9       21.74       14.12      5.71 o
  -7  -7   9       12.96        7.70      7.50 o
  -6  -7   9      149.03      135.06     10.33 o
  -5  -7   9      225.17      242.29      9.40 o
  -4  -7   9      472.92      496.93     13.13 o
  -3  -7   9        4.14        2.69      4.10 o
  -2  -7   9      105.10       98.75      7.17 o
  -1  -7   9      472.76      501.70     11.67 o
   0  -7   9      141.08      106.25     39.14 o
   1  -7   9       14.26        8.88      8.00 o
   2  -7   9       52.02       58.30     11.66 o
   3  -7   9      103.42      123.94     14.99 o
   4  -7   9      238.47      280.86     22.43 o
   5  -7   9      155.79      173.13     19.88 o
   6  -7   9       72.16       70.63     14.99 o
 -14  -6   9       99.83       94.95     16.55 o
 -13  -6   9      363.86      388.47     25.99 o
 -12  -6   9      174.48      159.93     12.12 o
 -11  -6   9       58.11       65.58      8.46 o
 -10  -6   9        5.46        4.80      5.60 o
  -9  -6   9       85.69       90.16      8.68 o
  -8  -6   9      111.15      114.21      9.87 o
  -7  -6   9      206.46      207.33     12.88 o
  -6  -6   9      930.45      957.42     53.03 o
  -5  -6   9       64.03       64.62      5.55 o
  -4  -6   9      683.41      683.65     16.10 o
  -3  -6   9       22.81       27.88      4.58 o
  -2  -6   9      144.78      158.67      8.06 o
  -1  -6   9        0.05       -1.44      4.55 o
   0  -6   9        0.13        0.40      2.40 o
   1  -6   9       41.28       44.29      5.61 o
   2  -6   9      128.98      122.38     13.77 o
   3  -6   9      187.91      163.58     15.77 o
   4  -6   9       97.36      119.49     15.10 o
   5  -6   9       51.52       54.64     12.44 o
   6  -6   9      142.43      163.36     18.44 o
   7  -6   9       19.63       13.55     11.11 o
   8  -6   9       14.41       31.10     12.66 o
 -14  -5   9      162.31      156.26     13.15 o
 -13  -5   9      150.88      164.40     12.55 o
 -12  -5   9      113.56      115.02     11.49 o
 -11  -5   9        0.09        0.94      5.30 o
 -10  -5   9       26.52       29.07      6.51 o
  -9  -5   9        0.16       -2.81      4.89 o
  -8  -5   9       58.47       58.20      7.53 o
  -7  -5   9       74.68       75.50      7.88 o
  -6  -5   9     1183.77     1238.45     60.97 o
  -5  -5   9      290.43      301.28      9.20 o
  -4  -5   9       19.86       16.26      3.74 o
  -3  -5   9        1.23        4.84      3.48 o
  -2  -5   9      751.35      740.63     11.93 o
  -1  -5   9      197.89      215.18      8.81 o
   0  -5   9        4.04        1.71      2.65 o
   1  -5   9      351.41      331.50     10.61 o
   2  -5   9       32.79       41.51      5.21 o
   3  -5   9       22.01       31.98      9.11 o
   4  -5   9       12.81        8.33      8.11 o
   5  -5   9      465.50      562.82     27.32 o
   6  -5   9       47.51       51.75     11.77 o
   7  -5   9       48.00       38.31     12.33 o
   8  -5   9       97.53       96.17     15.44 o
   9  -5   9       48.98       58.19     14.77 o
 -15  -4   9        4.16        0.50      6.94 o
 -14  -4   9       82.71       75.71     10.24 o
 -13  -4   9       21.27       23.24      7.46 o
 -12  -4   9        0.09        2.99      6.01 o
 -11  -4   9       31.73       31.48      9.66 o
 -10  -4   9        3.40        9.12      5.68 o
  -9  -4   9       37.44       44.89      7.03 o
  -8  -4   9       95.08      110.87      9.54 o
  -7  -4   9       19.80       16.16      5.50 o
  -6  -4   9     1285.33     1288.84     52.58 o
  -5  -4   9      183.52      177.25      7.06 o
  -4  -4   9       12.19       20.24      3.81 o
  -3  -4   9       71.37       59.98      4.92 o
  -2  -4   9       29.15       27.61      3.41 o
  -1  -4   9       23.15       21.67      3.98 o
   0  -4   9      594.09      600.42     15.43 o
   1  -4   9      189.39      177.14      7.99 o
   2  -4   9      105.38      116.96      7.02 o
   3  -4   9       47.15       63.61      7.48 o
   4  -4   9       86.01       98.51     11.99 o
   5  -4   9      289.68      287.08     19.21 o
   6  -4   9       43.53       36.09      9.99 o
   7  -4   9       23.45       18.44     10.11 o
   8  -4   9      349.49      393.13     25.76 o
   9  -4   9      140.08      159.59     19.66 o
  10  -4   9       91.32       97.39     16.32 o
 -15  -3   9        9.24        8.67      7.88 o
 -14  -3   9      119.56      123.49     11.89 o
 -13  -3   9       20.20       22.70      7.41 o
 -12  -3   9       44.01       32.69      7.36 o
 -11  -3   9       92.86       95.16      9.21 o
 -10  -3   9       33.06       37.27      6.87 o
  -9  -3   9      186.06      216.57     11.89 o
  -8  -3   9        4.40        1.00      5.02 o
  -7  -3   9       55.82       44.10      6.63 o
  -6  -3   9      501.08      531.62     15.91 o
  -5  -3   9      469.83      444.65     13.67 o
  -4  -3   9     1093.21     1120.17     25.32 o
  -3  -3   9        3.31        3.17      2.93 o
  -2  -3   9      788.88      799.50     15.28 o
  -1  -3   9       75.01       89.05      5.52 o
   0  -3   9      161.81      120.69     13.70 o
   1  -3   9      157.93      160.61      7.32 o
   2  -3   9      348.00      353.45      9.87 o
   3  -3   9      177.72      200.27      8.15 o
   4  -3   9      265.35      288.74     13.24 o
   5  -3   9      867.20      910.42     30.43 o
   6  -3   9       19.26        8.44      8.22 o
   7  -3   9       37.91       33.87     10.44 o
   8  -3   9      336.98      340.94     22.66 o
   9  -3   9       47.19       47.75     12.22 o
  10  -3   9      303.61      326.17     25.21 o
  11  -3   9      443.28      469.09     30.43 o
 -14  -2   9      360.59      380.80     29.87 o
 -13  -2   9       31.87       30.39      8.04 o
 -12  -2   9        3.93       -1.89      6.33 o
 -11  -2   9        4.16        1.83      7.55 o
 -10  -2   9       84.23       86.12      9.22 o
  -9  -2   9      192.04      181.09     11.22 o
  -8  -2   9       33.36       35.14      6.55 o
  -7  -2   9       43.75       29.27      5.95 o
  -6  -2   9     3213.40     3105.90     51.14 o
  -5  -2   9      883.70      845.35     22.60 o
  -4  -2   9     1703.96     1739.24     25.34 o
  -3  -2   9      139.77      156.42      5.81 o
  -2  -2   9      319.48      273.94      9.46 o
  -1  -2   9      192.50      202.31      6.98 o
   0  -2   9       99.92      112.52     11.38 o
   1  -2   9       59.70       81.37      5.63 o
   2  -2   9     1612.12     1712.84     21.90 o
   3  -2   9     1416.96     1392.57     17.26 o
   4  -2   9        3.08       -2.91      4.44 o
   5  -2   9      400.70      352.84     13.98 o
   6  -2   9       80.12       66.41     10.55 o
   7  -2   9       14.91       17.77      8.44 o
   8  -2   9       11.56       13.66      9.11 o
   9  -2   9       67.84       68.08     12.77 o
  10  -2   9      100.36      111.50     15.55 o
  11  -2   9        2.80        1.11      9.55 o
  12  -2   9      131.20      128.82     18.88 o
 -14  -1   9      337.93      365.97     22.82 o
 -13  -1   9      232.17      213.19     14.36 o
 -12  -1   9       61.53       57.52      8.67 o
 -11  -1   9       68.74       57.55      8.34 o
 -10  -1   9       11.73       15.49      6.32 o
  -9  -1   9      495.25      445.25     15.98 o
  -8  -1   9       57.45       42.01      6.63 o
  -7  -1   9      103.08      106.13      9.15 o
  -6  -1   9      753.20      711.07     20.93 o
  -5  -1   9      695.58      735.13     17.51 o
  -4  -1   9      428.57      440.07     13.58 o
  -3  -1   9     1707.17     1678.90     34.37 o
  -2  -1   9      870.24      843.45     10.59 o
  -1  -1   9      337.98      315.87      7.56 o
   0  -1   9        2.60        0.80      2.25 o
   1  -1   9      708.74      661.66     15.47 o
   2  -1   9      532.65      557.00     17.63 o
   3  -1   9     1145.22     1197.19     16.80 o
   4  -1   9       66.57       70.63      5.15 o
   5  -1   9      830.32      894.13     27.93 o
   6  -1   9      279.93      272.50     12.50 o
   7  -1   9       63.97       69.96     11.55 o
   8  -1   9      274.79      264.98     19.55 o
   9  -1   9        4.18        3.66      8.33 o
  10  -1   9       51.35       42.53     11.99 o
  11  -1   9        5.24        6.55      9.44 o
  12  -1   9       28.03       30.43     11.99 o
  13  -1   9       12.71       20.66     11.99 o
 -14   0   9       62.02       56.29     10.01 o
 -13   0   9       48.87       51.40     13.44 o
 -12   0   9      164.95      186.95     13.43 o
 -11   0   9      529.40      505.94     18.69 o
 -10   0   9      124.49      130.54     10.64 o
  -9   0   9      245.10      247.91     13.11 o
  -8   0   9      571.02      521.96     16.96 o
  -7   0   9     1568.89     1516.41     29.93 o
  -6   0   9      348.55      305.72     12.49 o
  -5   0   9      172.55      183.19      9.93 o
  -4   0   9        0.03       -2.39      3.85 o
  -3   0   9       18.72       20.25      4.79 o
  -2   0   9       19.95       20.54      4.72 o
  -1   0   9      430.56      470.96      7.93 o
   0   0   9      136.19       81.75     36.72 o
   1   0   9       57.80       61.74      5.29 o
   2   0   9        6.13        3.08      2.54 o
   3   0   9       96.53      110.10      5.59 o
   4   0   9      408.41      405.63      8.71 o
   5   0   9      199.30      218.54     10.74 o
   6   0   9      671.12      597.89     16.79 o
   7   0   9      852.95      749.62     26.65 o
   8   0   9      219.39      217.67     16.77 o
   9   0   9      260.41      254.98     18.88 o
  10   0   9      218.52      199.23     18.21 o
  11   0   9        2.37        0.56      8.88 o
  12   0   9        3.01        3.55      9.44 o
  13   0   9      345.35      368.81     26.99 o
 -14   1   9      111.37      123.79     12.59 o
 -13   1   9       12.15        7.99      7.30 o
 -12   1   9        0.20       -5.69      5.69 o
 -11   1   9      297.20      285.97     15.16 o
 -10   1   9      247.48      229.30     13.22 o
  -9   1   9      280.72      277.78     13.57 o
  -8   1   9      822.77      775.01     20.06 o
  -7   1   9     1332.67     1227.93     23.98 o
  -6   1   9       11.23        8.09      4.72 o
  -5   1   9       63.04       59.47      6.32 o
  -4   1   9       12.50       16.52      6.66 o
  -3   1   9      350.01      353.17     11.85 o
  -2   1   9     1135.53     1204.32     42.92 o
  -1   1   9      286.97      295.83      4.34 o
   0   1   9      139.03      149.96     18.10 o
   1   1   9       42.44       48.39      3.72 o
   2   1   9       98.50       95.85      4.92 o
   3   1   9      245.54      217.07      6.45 o
   4   1   9      421.66      400.69      8.17 o
   5   1   9     1156.26     1128.89     12.16 o
   6   1   9      513.79      531.19     15.48 o
   7   1   9      270.70      259.29     12.00 o
   8   1   9       58.67       61.52     10.88 o
   9   1   9       18.76       15.55      8.11 o
  10   1   9      679.58      615.80     28.10 o
  11   1   9      231.14      226.33     19.10 o
  12   1   9      261.38      266.42     22.21 o
  13   1   9      277.93      273.86     23.43 o
  14   1   9        4.79        3.55     10.66 o
 -13   2   9       13.82       10.46      7.47 o
 -12   2   9        0.11        1.12      6.34 o
 -11   2   9       16.33       18.12      7.13 o
 -10   2   9      382.02      374.88     18.99 o
  -9   2   9      141.66      121.71     10.17 o
  -8   2   9      283.47      258.10     12.99 o
  -7   2   9       42.73       33.06      6.87 o
  -6   2   9      736.67      651.17     17.59 o
  -5   2   9        1.97       -0.54      6.39 o
  -4   2   9      360.18      346.49     12.52 o
  -3   2   9      792.26      782.83     16.68 o
  -2   2   9      278.46      317.46     11.11 o
  -1   2   9      363.80      415.09     14.94 o
   0   2   9     2268.88     2413.39     29.20 o
   1   2   9      237.88      262.99      6.48 o
   2   2   9       33.92       33.78      3.15 o
   3   2   9     1467.19     1389.00     14.23 o
   4   2   9      441.49      394.19      8.08 o
   5   2   9      223.32      185.80      5.36 o
   6   2   9       99.12       93.41      7.82 o
   7   2   9      381.37      355.75     13.37 o
   8   2   9     2035.20     1902.17     29.08 o
   9   2   9       50.16       54.53     10.66 o
  10   2   9      635.30      578.70     26.54 o
  11   2   9       73.16       90.84     13.99 o
  12   2   9       22.69       19.21      9.66 o
  13   2   9       21.01       19.55     10.44 o
  14   2   9       40.98       39.54     12.88 o
  15   2   9        9.01        0.00      9.99 o
 -13   3   9       14.39        7.50     10.16 o
 -12   3   9        0.10       -3.24      6.39 o
 -11   3   9       11.84        8.57      6.50 o
 -10   3   9      117.68      121.65     11.09 o
  -9   3   9       66.56       54.11      8.06 o
  -8   3   9       53.96       31.92      6.52 o
  -7   3   9      266.45      269.47     13.18 o
  -6   3   9       92.02       82.37      6.12 o
  -5   3   9      328.54      328.86      7.18 o
  -4   3   9        2.43        2.59      4.00 o
  -3   3   9      575.20      625.24     17.88 o
  -2   3   9      168.00      165.25      8.72 o
  -1   3   9      387.35      406.86      8.43 o
   0   3   9      837.20      811.67      9.92 o
   1   3   9      223.96      207.66      6.96 o
   2   3   9       83.27       60.21      4.03 o
   3   3   9      126.72      117.60      5.02 o
   4   3   9      998.43     1052.41     12.09 o
   5   3   9       17.79       12.96      2.45 o
   6   3   9     2034.26     2018.21     26.06 o
   7   3   9       10.74       10.48      4.58 o
   8   3   9      109.36      114.69      9.49 o
   9   3   9     1504.49     1431.94     36.31 o
  10   3   9      338.55      313.73     19.66 o
  11   3   9        3.76        3.44      7.66 o
  12   3   9        9.57       14.77      9.33 o
  13   3   9       14.30       11.33      9.66 o
  14   3   9       37.00       40.98     12.10 o
  15   3   9       13.51        0.22      9.33 o
 -13   4   9        7.21        5.81      7.95 o
 -12   4   9        6.41        5.04      7.07 o
 -11   4   9       52.60       49.90      8.55 o
 -10   4   9       27.27       16.67      6.97 o
  -9   4   9       88.08       89.41      9.14 o
  -8   4   9      269.35      236.43     13.07 o
  -7   4   9      697.77      686.23     23.36 o
  -6   4   9      726.23      726.89     10.20 o
  -5   4   9       10.21        6.66      3.02 o
  -4   4   9        0.58       -2.44      2.44 o
  -3   4   9     2858.93     2869.73     43.73 o
  -2   4   9        8.18        2.21      2.11 o
  -1   4   9       13.17       15.18      2.56 o
   0   4   9       97.90       90.75      4.37 o
   1   4   9      847.62      863.63     15.41 o
   2   4   9     1160.51     1209.81     13.26 o
   3   4   9      365.71      336.67      7.59 o
   4   4   9      381.74      362.38      7.68 o
   5   4   9        0.04        4.31      2.32 o
   6   4   9      486.20      433.69      7.96 o
   7   4   9        0.16       -1.06      3.93 o
   8   4   9      119.69      129.84      9.34 o
   9   4   9      123.36       94.26     14.60 o
  10   4   9     1450.80     1370.74     36.65 o
  11   4   9        9.69        0.67      8.22 o
  12   4   9      194.19      169.69     16.99 o
  13   4   9      192.15      175.80     18.66 o
  14   4   9      173.74      148.48     17.66 o
  15   4   9       67.26       51.86     13.10 o
  16   4   9       29.80       21.99     12.44 o
 -12   5   9      197.90      225.48     16.55 o
 -11   5   9      110.33      121.71     13.38 o
 -10   5   9        1.16       -0.61      5.79 o
  -9   5   9       87.07       85.05      9.89 o
  -8   5   9       11.50        9.53      6.36 o
  -7   5   9        2.77       -0.56      3.65 o
  -6   5   9     1530.41     1562.49     44.90 o
  -5   5   9      889.08      870.07     25.98 o
  -4   5   9      290.87      274.66      8.28 o
  -3   5   9     2515.73     2519.83     37.38 o
  -2   5   9       22.22       21.23      3.31 o
  -1   5   9      739.35      714.66     13.36 o
   0   5   9      710.06      681.96     10.49 o
   1   5   9      423.08      419.92      8.40 o
   2   5   9       24.00        8.02      4.81 o
   3   5   9      861.07      866.65     11.73 o
   4   5   9      823.93      876.31     11.71 o
   5   5   9       96.52      107.48      5.02 o
   6   5   9      623.13      579.61      9.15 o
   7   5   9      216.81      210.69      4.58 o
   8   5   9      717.15      678.35     16.77 o
   9   5   9      162.91      137.79      9.50 o
  10   5   9      613.19      586.03     24.54 o
  11   5   9      517.58      461.10     23.32 o
  12   5   9      999.44      919.53     32.98 o
  13   5   9      519.03      476.42     26.43 o
  14   5   9       46.65       38.76     11.22 o
  15   5   9       77.91       83.40     14.66 o
  16   5   9      191.18      173.69     20.10 o
 -11   6   9        6.47        6.46      7.63 o
 -10   6   9        2.13       -4.51      5.98 o
  -9   6   9       10.11       18.10      6.78 o
  -8   6   9      261.32      260.06     10.73 o
  -7   6   9       69.55       65.77      6.10 o
  -6   6   9      633.13      626.87     11.46 o
  -5   6   9       18.35       16.16      4.07 o
  -4   6   9       79.02       72.42      5.59 o
  -3   6   9      568.65      533.39     11.35 o
  -2   6   9      644.97      658.13     12.27 o
  -1   6   9      269.64      264.98      7.74 o
   0   6   9      154.36      154.32      6.23 o
   1   6   9        4.99        2.69      2.59 o
   2   6   9       20.66       13.42      2.95 o
   3   6   9       64.85       50.96     12.75 o
   4   6   9      347.53      367.72      8.27 o
   5   6   9      281.43      257.77      7.28 o
   6   6   9      276.42      256.51      7.09 o
   7   6   9     1097.13     1057.81     14.95 o
   8   6   9      236.74      210.20      7.95 o
   9   6   9        1.31        1.67      4.42 o
  10   6   9      205.49      176.24     15.44 o
  11   6   9      340.68      349.27     21.21 o
  12   6   9      290.97      265.09     20.10 o
  13   6   9      110.83      113.83     14.66 o
  14   6   9      165.10      166.25     18.99 o
  15   6   9      124.05      110.17     15.88 o
  16   6   9      313.60      333.05     24.88 o
  17   6   9       26.89       39.87     13.44 o
 -11   7   9       87.03      101.59     12.00 o
 -10   7   9      149.08      155.26     13.51 o
  -9   7   9       25.46       18.56      7.34 o
  -8   7   9        9.65        7.84      4.94 o
  -7   7   9       77.31       83.51      9.47 o
  -6   7   9       94.25      104.75      6.04 o
  -5   7   9        2.30       -0.18      3.57 o
  -4   7   9      840.12      818.75     15.02 o
  -3   7   9      161.41      170.30      7.81 o
  -2   7   9     2863.67     2837.05     43.83 o
  -1   7   9      424.41      447.60     12.19 o
   0   7   9        3.04        2.31      3.01 o
   1   7   9      647.43      698.15     11.93 o
   2   7   9     2082.81     1967.74     18.88 o
   3   7   9     1035.15      975.28     13.45 o
   4   7   9      124.86      143.83      6.21 o
   5   7   9       27.43       22.42      3.98 o
   6   7   9      228.14      228.73      7.28 o
   7   7   9      739.26      809.28     17.54 o
   8   7   9       17.38       10.11      3.11 o
   9   7   9      465.68      526.98     16.50 o
  10   7   9     2527.58     2412.78     54.19 o
  11   7   9      557.76      555.16     24.77 o
  12   7   9      339.30      378.14     22.66 o
  13   7   9        0.80        2.78      8.22 o
  14   7   9       13.43        6.66      9.11 o
  15   7   9       19.84        5.89     10.11 o
  16   7   9       23.26       12.55     10.66 o
  17   7   9       10.62        3.78     10.77 o
 -10   8   9        4.03       -1.76      7.11 o
  -9   8   9       16.04       17.88      7.99 o
  -8   8   9       24.13       19.68      5.72 o
  -7   8   9       64.27       61.39      5.67 o
  -6   8   9        7.64       -1.17      3.33 o
  -5   8   9       18.55       17.50      4.60 o
  -4   8   9      187.61      185.50     10.74 o
  -3   8   9        0.75       -3.71      3.71 o
  -2   8   9       53.35       41.51      5.16 o
  -1   8   9      637.18      609.06     17.27 o
   0   8   9        0.04        0.51      3.15 o
   1   8   9     2403.45     2345.58     31.38 o
   2   8   9      905.79      956.41     15.28 o
   3   8   9        2.61        2.92      3.09 o
   4   8   9     1886.28     1897.43     24.28 o
   5   8   9     1899.40     1850.77     19.96 o
   6   8   9      181.83      168.33      6.83 o
   7   8   9        5.07        2.37      3.02 o
   8   8   9        1.01        1.54      3.00 o
   9   8   9      433.34      448.22      9.77 o
  10   8   9       31.49       30.01      4.02 o
  11   8   9      129.43      158.70     16.32 o
  12   8   9        1.36       -5.44      6.89 o
  13   8   9      109.82      103.28     14.44 o
  14   8   9        1.51       -3.44      8.11 o
  15   8   9       11.51       23.77     11.44 o
  16   8   9      385.68      397.35     26.99 o
  17   8   9       65.77       46.31     14.77 o
  -9   9   9       12.60        9.43      7.98 o
  -8   9   9       55.14       85.66      7.18 o
  -7   9   9       48.05       53.64      5.78 o
  -6   9   9       38.93       35.53      6.05 o
  -5   9   9        2.93        4.19      4.38 o
  -4   9   9      130.42      127.54      8.14 o
  -3   9   9     1356.58     1386.58     27.44 o
  -2   9   9     3364.09     3314.07     48.29 o
  -1   9   9      321.05      297.06     10.12 o
   0   9   9     1011.54     1042.11     16.30 o
   1   9   9      936.37      877.55     14.70 o
   2   9   9       61.64       61.50      5.17 o
   3   9   9     1370.35     1315.05     23.07 o
   4   9   9     1493.74     1439.29     17.36 o
   5   9   9      161.89      171.63      7.08 o
   6   9   9        9.89        5.98      3.21 o
   7   9   9     3427.65     3464.87     91.71 o
   8   9   9      312.93      336.45     12.06 o
   9   9   9       71.52       76.06      5.55 o
  10   9   9      903.23      889.97     18.82 o
  11   9   9       16.25       14.00      4.52 o
  12   9   9      184.10      156.70     16.77 o
  13   9   9       39.44       38.87     10.55 o
  14   9   9       25.98       29.32     10.55 o
  15   9   9       85.55       91.95     15.10 o
  16   9   9       11.19        7.00     10.11 o
  17   9   9      215.37      220.67     22.10 o
  -8  10   9      150.82      168.61      9.38 o
  -7  10   9       37.94       37.87      6.74 o
  -6  10   9       75.41       85.69      8.02 o
  -5  10   9       21.43       26.26      5.70 o
  -4  10   9      480.23      496.53     14.06 o
  -3  10   9      133.46      119.77      8.01 o
  -2  10   9       73.48       60.55      6.16 o
  -1  10   9     2086.84     2054.43     24.46 o
   0  10   9     1149.42     1098.93     17.60 o
   1  10   9      110.99      112.65      6.98 o
   2  10   9        2.70       -1.80      3.28 o
   3  10   9        0.03        0.54      3.50 o
   4  10   9       10.78       13.44      3.88 o
   5  10   9       91.69       94.40      6.18 o
   6  10   9       22.88       20.16      3.97 o
   7  10   9        5.74        1.14      3.19 o
   8  10   9      291.80      288.96     10.47 o
   9  10   9     3213.45     3145.39     92.82 o
  10  10   9      724.97      750.67     31.69 o
  11  10   9       26.39       30.86      5.77 o
  12  10   9      143.58      163.25     16.99 o
  13  10   9      253.73      255.98     19.77 o
  14  10   9       36.73       46.09     12.33 o
  15  10   9       36.11       40.42     12.44 o
  16  10   9      183.14      213.34     21.54 o
  17  10   9       21.67       23.99     12.33 o
  18  10   9       15.07       13.22     12.33 o
  -7  11   9       78.56       89.97      9.01 o
  -6  11   9      401.67      438.43     22.01 o
  -5  11   9      128.29      133.75      9.38 o
  -4  11   9       82.48       85.76      7.59 o
  -3  11   9       66.01       70.20      6.89 o
  -2  11   9       17.21       15.36      5.08 o
  -1  11   9      300.57      290.78     11.04 o
   0  11   9      641.40      587.34     15.95 o
   1  11   9       65.86       56.48      5.78 o
   2  11   9      217.48      182.88      8.56 o
   3  11   9       71.79       50.76      5.29 o
   4  11   9       47.60       46.12      5.00 o
   5  11   9      716.02      651.86     17.56 o
   6  11   9       87.01       82.44      5.93 o
   7  11   9      993.58     1027.83     45.37 o
   8  11   9      386.65      382.96     28.49 o
   9  11   9        0.02       -3.25      3.25 o
  10  11   9        5.94        5.86      3.65 o
  11  11   9      147.67      154.92      9.77 o
  12  11   9        3.97        1.72      4.72 o
  13  11   9       11.63        8.33      8.88 o
  14  11   9      150.63      183.13     18.10 o
  15  11   9      206.51      189.79     18.99 o
  16  11   9       16.93        3.33      9.55 o
  17  11   9       45.45       51.53     13.88 o
  18  11   9       66.68       71.19     15.77 o
  -6  12   9       32.34       49.01      7.82 o
  -5  12   9        9.80        4.74      5.68 o
  -4  12   9        2.01        2.57      4.97 o
  -3  12   9        7.45        5.67      5.07 o
  -2  12   9       19.48       10.34      5.09 o
  -1  12   9       61.54       59.07      6.65 o
   0  12   9      147.11      128.21      8.39 o
   1  12   9        0.47        9.46      4.54 o
   2  12   9       49.02       47.79      5.67 o
   3  12   9       93.59       88.86      6.58 o
   4  12   9        1.42       -3.61      3.61 o
   5  12   9     1545.53     1484.55     38.86 o
   6  12   9       27.92       18.14      4.13 o
   7  12   9        9.10        2.76      3.67 o
   8  12   9       93.90       94.68      7.65 o
   9  12   9       26.45       17.23     10.99 o
  10  12   9      630.58      620.03     17.29 o
  11  12   9      305.57      273.41     19.88 o
  12  12   9       19.78       18.24      5.76 o
  13  12   9      109.46      113.94     16.60 o
  14  12   9      515.42      518.73     27.54 o
  15  12   9       32.97       17.10     10.55 o
  16  12   9       69.22       95.06     16.55 o
  17  12   9       46.75       54.53     14.88 o
  -5  13   9        9.73       12.86      6.31 o
  -4  13   9      334.73      397.67     15.11 o
  -3  13   9      277.41      298.78     12.88 o
  -2  13   9      117.63      121.19      8.96 o
  -1  13   9       11.62        9.68      5.44 o
   0  13   9      122.89      137.87      9.38 o
   1  13   9      317.08      308.39     11.54 o
   2  13   9       93.29       89.88      7.06 o
   3  13   9      577.44      495.30     14.92 o
   4  13   9     1355.12     1328.29     66.51 o
   5  13   9      856.51      843.51     22.47 o
   6  13   9        1.00       -0.82      3.60 o
   7  13   9      278.77      295.18     10.63 o
   8  13   9       33.10       34.98      6.78 o
   9  13   9      167.31      178.56     11.21 o
  10  13   9       58.41       49.19     12.27 o
  11  13   9       46.46       43.82      8.77 o
  12  13   9      180.32      162.95     11.44 o
  13  13   9       65.42       68.44      8.48 o
  14  13   9        2.57       -2.55      8.55 o
  15  13   9       45.95       58.64     13.44 o
  16  13   9       27.46       47.42     13.22 o
  17  13   9       25.61       20.99     13.33 o
  -4  14   9      122.36      135.55     10.83 o
  -3  14   9        1.91        0.83      6.12 o
  -2  14   9      188.22      212.81     11.77 o
  -1  14   9      192.58      209.01     11.58 o
   0  14   9        1.35        0.15      5.07 o
   1  14   9        4.86       -0.57      4.70 o
   2  14   9       67.24       83.26     10.54 o
   3  14   9      873.25      872.39     22.73 o
   4  14   9      860.93      941.40     41.88 o
   5  14   9      181.48      191.26     12.29 o
   6  14   9        1.17        3.73      5.40 o
   7  14   9       32.85       28.55      6.66 o
   8  14   9       21.72       19.77      6.77 o
   9  14   9        6.83        9.52      5.88 o
  10  14   9      235.89      219.31     12.97 o
  11  14   9      115.80      120.38     10.45 o
  12  14   9        1.06        0.59      5.83 o
  13  14   9       78.49       79.40     10.94 o
  14  14   9       36.91       36.95      7.63 o
  15  14   9       21.93       22.10     11.55 o
  16  14   9      321.97      330.83     26.32 o
  17  14   9        9.38        6.44     10.88 o
  -2  15   9       11.76        8.68      6.32 o
  -1  15   9       81.90      115.00      9.68 o
   0  15   9       15.08       14.49      5.81 o
   1  15   9        0.79       -4.83      4.83 o
   2  15   9      153.24      177.16     10.33 o
   3  15   9      282.56      243.03     14.36 o
   4  15   9       84.60       85.50      9.69 o
   5  15   9       34.37       25.21      7.32 o
   6  15   9      154.51      128.09     11.19 o
   7  15   9        1.51        1.96      7.88 o
   8  15   9        3.47        2.85      9.44 o
   9  15   9        0.88        0.98      5.91 o
  10  15   9        1.75       -5.41      5.41 o
  11  15   9       32.45       23.15      7.10 o
  12  15   9       85.27       69.89      9.15 o
  13  15   9        8.19        1.42      5.19 o
  14  15   9       72.29       79.91      9.87 o
  15  15   9       16.62        3.89     10.44 o
  16  15   9      179.89      167.03     20.55 o
   0  16   9        6.10        0.45      7.67 o
   1  16   9        0.47        1.28      6.73 o
   2  16   9        0.72        0.67      8.83 o
   3  16   9       31.37       29.96      8.05 o
   4  16   9       32.35       42.12     11.38 o
   5  16   9       11.36        8.35      6.85 o
   6  16   9      205.78      200.03     13.73 o
   7  16   9      384.29      378.90     22.77 o
   8  16   9       63.77       71.11      9.54 o
   9  16   9        4.18        1.29      6.20 o
  10  16   9        1.54       -0.93      6.27 o
  11  16   9        8.15        6.09      6.64 o
  12  16   9       35.66       24.14      7.59 o
  13  16   9       78.56      100.59     11.22 o
  14  16   9      330.79      153.13    164.08 o
  15  16   9      130.56      151.41     13.33 o
  16  16   9      285.78      286.96     25.10 o
   2  17   9       86.98      111.85     12.49 o
   3  17   9      158.84      187.64     15.10 o
   4  17   9       35.55       35.30      8.91 o
   5  17   9      161.78      141.70     12.67 o
   6  17   9      173.10      166.56     14.60 o
   7  17   9       38.34       49.47      9.70 o
   8  17   9      154.23      158.71     13.42 o
   9  17   9      435.84      452.80     19.38 o
  10  17   9       14.05       29.33      8.36 o
  11  17   9      122.38      139.37     12.72 o
  12  17   9      262.03      263.19     25.93 o
  13  17   9      214.86      224.49     14.98 o
  14  17   9       55.82       50.24      9.62 o
  15  17   9        0.74       -1.11      4.99 o
   4  18   9       66.59       62.86     10.52 o
   5  18   9      195.17      201.28     15.08 o
   6  18   9       22.51        7.86      8.11 o
   7  18   9       16.30       11.10      8.36 o
   8  18   9       13.13       22.09      8.86 o
   9  18   9       13.62       17.94      8.25 o
  10  18   9       29.96       25.41      9.61 o
  11  18   9       45.33       46.88     10.04 o
  12  18   9       10.24        3.49      7.62 o
  13  18   9        0.61        5.09      8.02 o
 -10 -10  10        5.27        3.44      9.66 o
  -9 -10  10        8.79       12.44     11.33 o
  -8 -10  10       93.77      100.28     16.77 o
  -7 -10  10      458.37      471.87     29.21 o
  -6 -10  10      147.41      147.81     18.32 o
  -5 -10  10        0.55       -0.44      9.77 o
  -4 -10  10        0.12       -2.67      9.33 o
  -3 -10  10        0.26       -1.11      9.44 o
  -2 -10  10       35.80       42.42     11.66 o
  -1 -10  10      104.50      103.84     15.10 o
 -11  -9  10       22.66       26.54     11.55 o
 -10  -9  10        7.70       13.55     10.88 o
  -9  -9  10       48.85       38.20     11.99 o
  -8  -9  10      244.46      241.21     21.99 o
  -7  -9  10      201.30      189.68     19.88 o
  -6  -9  10      140.80      156.81     18.66 o
  -5  -9  10        0.02       -7.44      8.66 o
  -4  -9  10        8.90        8.92      6.19 o
  -3  -9  10       35.45       30.91      6.14 o
  -2  -9  10       22.81       16.11      6.92 o
  -1  -9  10       53.74       44.53     11.66 o
   0  -9  10       78.07       84.55     15.88 o
   1  -9  10       17.82       37.47      8.20 o
   2  -9  10       17.69       34.87     12.22 o
 -12  -8  10       33.13       29.87     12.33 o
 -11  -8  10        4.15        1.11      9.99 o
 -10  -8  10       51.85       38.54     11.88 o
  -9  -8  10       10.87        8.55      9.00 o
  -8  -8  10      341.25      324.28     23.65 o
  -7  -8  10      154.85      139.81     13.83 o
  -6  -8  10        0.46        1.85      5.38 o
  -5  -8  10       23.67       26.43      6.75 o
  -4  -8  10       56.02       62.12      8.40 o
  -3  -8  10        3.99       -0.89      4.32 o
  -2  -8  10       22.49       18.16      5.29 o
  -1  -8  10       13.77       28.57      5.69 o
   0  -8  10       29.95       33.60      7.26 o
   1  -8  10        1.05       -3.44      8.11 o
   2  -8  10      128.14      129.38     16.55 o
   3  -8  10       92.77       92.73     15.33 o
   4  -8  10       41.83       62.63     13.66 o
 -13  -7  10       25.59       24.88     12.22 o
 -12  -7  10        7.10        3.78     10.11 o
 -11  -7  10        5.17       -0.89      8.55 o
 -10  -7  10        0.06       -6.44      7.33 o
  -9  -7  10        2.07       -4.75      4.75 o
  -8  -7  10        0.83        2.61      5.47 o
  -7  -7  10       28.92       41.18      7.28 o
  -6  -7  10        1.39        3.30      5.39 o
  -5  -7  10        4.93        1.61      5.45 o
  -4  -7  10       17.85       13.86      4.64 o
  -3  -7  10      163.76      176.04      9.16 o
  -2  -7  10      110.42      105.20      7.59 o
  -1  -7  10      818.50      866.88     15.16 o
   0  -7  10       12.98        6.98      4.17 o
   1  -7  10      139.09      138.71     16.10 o
   2  -7  10      318.70      371.37     23.43 o
   3  -7  10       50.54       55.42     12.33 o
   4  -7  10       11.22        9.77      9.66 o
   5  -7  10        2.50       -5.11      8.66 o
 -13  -6  10       19.66       32.87     12.44 o
 -12  -6  10        0.12       -4.66      8.00 o
 -11  -6  10      170.21      169.66     12.48 o
 -10  -6  10      182.63      189.02     16.66 o
  -9  -6  10       30.40       17.10      6.48 o
  -8  -6  10      245.48      244.61     16.49 o
  -7  -6  10     1113.71     1087.04     26.21 o
  -6  -6  10      444.00      430.45     20.43 o
  -5  -6  10        3.45       -2.04      5.15 o
  -4  -6  10       55.06       69.17      6.08 o
  -3  -6  10      980.15     1014.49     19.63 o
  -2  -6  10      112.14      115.21      7.58 o
  -1  -6  10        0.85       -1.27      3.21 o
   0  -6  10       36.85       36.88      5.32 o
   1  -6  10      208.41      202.27      9.88 o
   2  -6  10      161.24      162.81     16.21 o
   3  -6  10       17.03       18.77      8.66 o
   4  -6  10        0.04       -6.44      6.44 o
   5  -6  10       89.85       99.62     14.77 o
   6  -6  10       10.80       -0.22      8.88 o
   7  -6  10       11.88       19.66     11.77 o
 -14  -5  10        9.36        9.44     10.33 o
 -13  -5  10       26.49       27.86      8.04 o
 -12  -5  10      112.28      133.34     11.66 o
 -11  -5  10      191.29      232.80     15.94 o
 -10  -5  10       10.88       11.54      6.12 o
  -9  -5  10      854.83      860.85     30.71 o
  -8  -5  10      305.71      327.07     20.05 o
  -7  -5  10       40.59       48.45      7.33 o
  -6  -5  10        4.45        4.76      5.14 o
  -5  -5  10       20.66       20.14      5.88 o
  -4  -5  10     1126.84     1159.48     22.47 o
  -3  -5  10      740.41      765.34     18.68 o
  -2  -5  10      211.97      214.41      8.89 o
  -1  -5  10       78.32       75.58      6.11 o
   0  -5  10       33.35       38.36      5.07 o
   1  -5  10      383.42      429.28     12.33 o
   2  -5  10       70.98       60.18      6.05 o
   3  -5  10       26.65       26.76      9.00 o
   4  -5  10        0.10        1.44      7.77 o
   5  -5  10        3.91       -0.89      8.11 o
   6  -5  10        0.09        0.22      8.22 o
   7  -5  10        4.43        5.89     10.11 o
   8  -5  10       78.47       82.85     15.77 o
 -14  -4  10      130.76      123.49     12.09 o
 -13  -4  10      133.54      149.40     12.44 o
 -12  -4  10      260.90      291.00     15.43 o
 -11  -4  10       12.18       14.73      6.72 o
 -10  -4  10       69.07       74.70      8.75 o
  -9  -4  10      327.40      332.05     14.89 o
  -8  -4  10       14.68       22.11      6.55 o
  -7  -4  10      437.75      377.28     26.88 o
  -6  -4  10       81.56       77.85     10.49 o
  -5  -4  10       78.22       85.80      8.28 o
  -4  -4  10      320.23      328.14     10.12 o
  -3  -4  10       25.03       27.44      4.24 o
  -2  -4  10      387.70      394.26     10.52 o
  -1  -4  10     2975.21     3067.83     65.29 o
   0  -4  10      277.33      247.73      9.19 o
   1  -4  10       51.35       45.05      5.18 o
   2  -4  10        0.46        1.21      3.60 o
   3  -4  10        3.05       -0.93      4.88 o
   4  -4  10       15.42       20.88      8.55 o
   5  -4  10        0.07        2.67      7.77 o
   6  -4  10      121.24      101.28     13.77 o
   7  -4  10        0.80       -7.00      8.33 o
   8  -4  10      115.37      127.27     17.44 o
   9  -4  10        8.00       10.99     10.88 o
 -14  -3  10      103.57      106.21     11.78 o
 -13  -3  10       25.39       22.52      7.96 o
 -12  -3  10       22.22       19.65      7.34 o
 -11  -3  10        0.05       -4.06      5.61 o
 -10  -3  10        3.36        1.83      5.81 o
  -9  -3  10      503.96      454.88     39.87 o
  -8  -3  10        0.27       -0.31      5.01 o
  -7  -3  10      305.10      316.92     30.82 o
  -6  -3  10        0.43       -0.53      4.63 o
  -5  -3  10       11.57        7.54      5.06 o
  -4  -3  10      621.32      634.41     40.26 o
  -3  -3  10      137.46      122.34      6.25 o
  -2  -3  10        8.75        7.41      3.41 o
  -1  -3  10       92.10       68.93      7.27 o
   0  -3  10       15.10       22.70      3.94 o
   1  -3  10      243.89      239.43      8.71 o
   2  -3  10        7.04        0.18      3.42 o
   3  -3  10      536.19      572.92     12.71 o
   4  -3  10      155.75      158.05     11.05 o
   5  -3  10       79.78       76.63     11.66 o
   6  -3  10      159.90      140.04     15.21 o
   7  -3  10        5.12        1.89      8.44 o
   8  -3  10      102.49      109.61     15.10 o
   9  -3  10        9.15        4.78      9.44 o
  10  -3  10       26.71       26.99     12.66 o
 -14  -2  10       50.83       48.86     12.88 o
 -13  -2  10      301.91      341.02     27.26 o
 -12  -2  10       57.04       60.00      9.08 o
 -11  -2  10      332.21      310.02     15.19 o
 -10  -2  10       36.07       40.07      7.65 o
  -9  -2  10       10.43       13.22      5.69 o
  -8  -2  10        0.21       -0.56      4.95 o
  -7  -2  10       11.47        6.10      5.13 o
  -6  -2  10      106.25      108.54      9.42 o
  -5  -2  10      688.86      648.46     17.35 o
  -4  -2  10      495.24      443.44     22.82 o
  -3  -2  10      161.89      158.35      5.94 o
  -2  -2  10      156.40      162.81      6.56 o
  -1  -2  10      101.48      116.29      6.19 o
   0  -2  10      243.18      284.23      8.53 o
   1  -2  10       35.08       36.86      4.27 o
   2  -2  10       33.41       26.10      4.15 o
   3  -2  10      433.39      386.85     10.34 o
   4  -2  10       41.89       33.27      4.60 o
   5  -2  10      307.91      345.92     14.60 o
   6  -2  10      448.68      493.86     24.10 o
   7  -2  10      122.60      129.38     15.77 o
   8  -2  10        1.35        5.77      8.11 o
   9  -2  10      180.07      156.70     17.55 o
  10  -2  10       56.53       44.31     12.33 o
  11  -2  10        7.07       10.77     10.66 o
 -14  -1  10        1.45       -5.73      7.66 o
 -13  -1  10        4.52       -3.36      6.62 o
 -12  -1  10       17.21       24.96      7.46 o
 -11  -1  10       11.33        9.98      6.56 o
 -10  -1  10        4.94        2.32      5.69 o
  -9  -1  10        3.63       -2.49      5.14 o
  -8  -1  10      146.76      134.14     10.52 o
  -7  -1  10       21.13       25.24      6.06 o
  -6  -1  10      448.37      422.22     16.99 o
  -5  -1  10      171.59      184.21     10.47 o
  -4  -1  10       95.82      104.84      8.80 o
  -3  -1  10       37.70       26.86      5.22 o
  -2  -1  10      629.52      575.98     14.46 o
  -1  -1  10      307.10      284.70     11.87 o
   0  -1  10      369.14      350.32     31.16 o
   1  -1  10     1683.58     1769.22     18.65 o
   2  -1  10        0.03        0.58      2.97 o
   3  -1  10     1030.29     1152.79     15.66 o
   4  -1  10      157.83      193.70      7.52 o
   5  -1  10       89.29      100.95      8.76 o
   6  -1  10        6.87        4.30      6.83 o
   7  -1  10      272.05      246.43     18.55 o
   8  -1  10      381.53      362.59     22.54 o
   9  -1  10        1.81        2.55      7.88 o
  10  -1  10      461.58      435.44     26.65 o
  11  -1  10       65.35       76.63     14.21 o
  12  -1  10      109.52      113.61     17.10 o
 -14   0  10      130.47      135.05     13.03 o
 -13   0  10      261.39      260.83     16.18 o
 -12   0  10      230.95      246.61     15.08 o
 -11   0  10       30.70       24.99      7.34 o
 -10   0  10      157.76      132.42     10.87 o
  -9   0  10       44.83       33.02      7.00 o
  -8   0  10      256.55      234.02     12.79 o
  -7   0  10       55.51       38.61      6.91 o
  -6   0  10       56.17       53.69      6.98 o
  -5   0  10     1244.84     1140.72     22.46 o
  -4   0  10        2.06       -0.21      4.11 o
  -3   0  10      214.94      220.81     10.63 o
  -2   0  10        1.00       -3.53      3.53 o
  -1   0  10     1673.66     1761.17     27.19 o
   0   0  10     2434.98     2566.89     24.27 o
   1   0  10       10.85       13.20      3.12 o
   2   0  10      724.12      726.43     11.96 o
   3   0  10      500.00      502.58     10.18 o
   4   0  10      182.62      201.45      7.28 o
   5   0  10      508.88      441.62     13.28 o
   6   0  10      134.97      130.24      9.85 o
   7   0  10      340.74      308.35     19.88 o
   8   0  10        3.60        0.67      6.89 o
   9   0  10      498.08      512.85     25.65 o
  10   0  10       78.32       79.51     13.22 o
  11   0  10       45.50       39.20     11.88 o
  12   0  10        2.41        4.55      9.55 o
  13   0  10       50.67       55.64     14.33 o
 -13   1  10      105.31      106.09     11.62 o
 -12   1  10       86.49       77.41     10.25 o
 -11   1  10       59.95       46.31      8.28 o
 -10   1  10      119.64      107.63     10.17 o
  -9   1  10        0.51        0.66      5.18 o
  -8   1  10       12.73        0.65      6.22 o
  -7   1  10      924.60      838.50     59.58 o
  -6   1  10     1414.36     1278.38     24.50 o
  -5   1  10      971.86      898.49     20.06 o
  -4   1  10       50.10       65.48      9.61 o
  -3   1  10      273.94      247.36     11.03 o
  -2   1  10        3.88       -0.79      3.57 o
  -1   1  10      538.36      509.75      9.35 o
   0   1  10       31.67       32.37      7.97 o
   1   1  10      212.26      176.87      6.25 o
   2   1  10      256.06      325.06      8.11 o
   3   1  10        0.41        0.48      2.63 o
   4   1  10        1.70        1.29      2.69 o
   5   1  10        1.28       -2.39      2.39 o
   6   1  10       41.41       36.26      6.03 o
   7   1  10     2119.16     2069.06     43.42 o
   8   1  10       98.75       76.07     11.66 o
   9   1  10       53.54       50.42     10.66 o
  10   1  10      283.79      251.43     19.55 o
  11   1  10      332.16      337.94     22.66 o
  12   1  10        0.13       -5.55      8.33 o
  13   1  10      136.80      156.14     19.21 o
  14   1  10      189.87      198.90     21.66 o
 -13   2  10       96.40       96.43     11.69 o
 -12   2  10       32.86       33.09      8.33 o
 -11   2  10       67.33       62.34      9.02 o
 -10   2  10       65.75       80.21      9.57 o
  -9   2  10       32.48       34.63      7.33 o
  -8   2  10      330.21      318.79     14.29 o
  -7   2  10      591.91      589.53     22.27 o
  -6   2  10     1251.20     1221.78     24.19 o
  -5   2  10       69.07       78.65      7.81 o
  -4   2  10        1.29       -2.12      4.43 o
  -3   2  10      235.34      203.47     15.88 o
  -2   2  10       47.75       47.24      5.73 o
  -1   2  10      406.88      367.60     12.03 o
   0   2  10      122.39      139.89      5.01 o
   1   2  10       15.65       15.55      2.74 o
   2   2  10      388.69      376.51      8.32 o
   3   2  10      210.34      185.80      6.46 o
   4   2  10        7.60        2.61      2.66 o
   5   2  10     1721.47     1723.51     15.72 o
   6   2  10      261.41      232.77     11.27 o
   7   2  10      332.41      297.94     13.02 o
   8   2  10      322.19      286.63     24.65 o
   9   2  10      489.68      502.30     23.77 o
  10   2  10       47.04       52.08     11.55 o
  11   2  10       25.70       34.76     10.55 o
  12   2  10       39.52       36.43     11.22 o
  13   2  10       18.50        2.00      9.33 o
  14   2  10      201.79      223.55     22.66 o
 -13   3  10        1.10        4.97      7.77 o
 -12   3  10        4.95       -4.59     10.55 o
 -11   3  10       74.20       72.29     10.01 o
 -10   3  10        0.16        2.67      5.97 o
  -9   3  10       13.26       15.71      6.37 o
  -8   3  10      345.20      302.09     14.45 o
  -7   3  10       21.21        6.80      5.77 o
  -6   3  10      365.16      305.14     13.90 o
  -5   3  10      629.30      588.64     29.48 o
  -4   3  10      910.45      851.29     19.47 o
  -3   3  10      177.64      178.33      9.93 o
  -2   3  10     1704.92     1648.63     24.49 o
  -1   3  10      360.18      360.88     12.77 o
   0   3  10      306.30      367.23      8.80 o
   1   3  10      177.14      188.79      7.08 o
   2   3  10     1786.01     1940.81     17.40 o
   3   3  10      215.58      188.70      7.67 o
   4   3  10     1577.27     1590.76     15.77 o
   5   3  10     5372.97     5462.26     72.91 o
   6   3  10        4.33        7.89      4.27 o
   7   3  10        8.99        7.45      4.77 o
   8   3  10      891.11      799.76     19.54 o
   9   3  10      487.99      422.12     15.50 o
  10   3  10      371.50      338.05     21.32 o
  11   3  10       40.78       49.64     10.99 o
  12   3  10        0.02       -5.66      7.00 o
  13   3  10      112.55      117.38     15.66 o
  14   3  10       89.49       69.85     14.88 o
  15   3  10        5.03        0.00     10.22 o
 -12   4  10       62.88       55.10     10.12 o
 -11   4  10        3.22        6.44      6.93 o
 -10   4  10        1.34       -0.87      5.85 o
  -9   4  10       59.58       33.53      7.97 o
  -8   4  10        2.93        2.71      5.55 o
  -7   4  10      156.45      132.79     10.39 o
  -6   4  10      145.74      163.99     11.03 o
  -5   4  10       85.66       83.51      8.07 o
  -4   4  10      690.23      664.57     16.91 o
  -3   4  10      483.74      467.40     14.41 o
  -2   4  10      266.94      283.87      8.01 o
  -1   4  10       45.08       44.55      3.49 o
   0   4  10       48.67       43.66      3.69 o
   1   4  10       37.09       36.57      3.31 o
   2   4  10        3.42        6.66      2.66 o
   3   4  10     2104.47     1971.36     17.75 o
   4   4  10     2469.82     2584.35     20.21 o
   5   4  10     2842.57     2989.05     33.43 o
   6   4  10      103.13       69.83      3.88 o
   7   4  10       35.44       30.71      5.69 o
   8   4  10      341.25      373.12     13.94 o
   9   4  10       20.49       14.39      5.72 o
  10   4  10       42.79       44.31      9.88 o
  11   4  10      265.71      246.98     18.77 o
  12   4  10       50.82       45.20     10.99 o
  13   4  10        1.20        0.56      8.22 o
  14   4  10       11.31       12.66     10.11 o
  15   4  10       14.34        8.44     10.55 o
 -12   5  10        2.26        1.88      7.39 o
 -11   5  10        0.60        2.02      6.96 o
 -10   5  10        0.99       -3.20      5.94 o
  -9   5  10      218.89      211.32     23.10 o
  -8   5  10        1.13        2.30      5.93 o
  -7   5  10       43.30       31.88      7.26 o
  -6   5  10      114.40      109.23      9.61 o
  -5   5  10      544.79      570.77     15.28 o
  -4   5  10      158.75      167.46      6.73 o
  -3   5  10     1414.96     1341.10     15.58 o
  -2   5  10      273.71      241.85      7.03 o
  -1   5  10      150.69      134.89      5.77 o
   0   5  10      193.25      204.22      6.63 o
   1   5  10      117.19      108.74      5.32 o
   2   5  10        8.91        4.66      2.72 o
   3   5  10     1818.07     1845.07     17.46 o
   4   5  10      773.08      778.65     12.00 o
   5   5  10      921.03      870.81     15.54 o
   6   5  10        1.91        3.57      2.49 o
   7   5  10       62.68       47.93      3.26 o
   8   5  10       28.14       35.66      6.00 o
   9   5  10       37.69       26.59      6.00 o
  10   5  10        5.39        8.42      4.96 o
  11   5  10        0.70        2.67      7.66 o
  12   5  10        0.65       -1.78      8.44 o
  13   5  10       51.25       42.09     11.44 o
  14   5  10        0.25        4.00      8.55 o
  15   5  10        6.73        9.33      9.99 o
  16   5  10       59.32       41.42     13.33 o
 -11   6  10       67.72       77.97     11.14 o
 -10   6  10       32.50       36.72      8.28 o
  -9   6  10      160.62      156.53     13.11 o
  -8   6  10       58.76       71.94      9.46 o
  -7   6  10       69.77       80.82      9.08 o
  -6   6  10      570.90      545.52     12.62 o
  -5   6  10     1028.65     1015.12     20.75 o
  -4   6  10      164.94      174.22      9.39 o
  -3   6  10      493.14      488.19     13.58 o
  -2   6  10      638.94      651.19     27.97 o
  -1   6  10        3.02       -2.56      2.65 o
   0   6  10     1256.08     1249.65     15.06 o
   1   6  10     1308.11     1267.14     16.99 o
   2   6  10       21.26       30.16      3.66 o
   3   6  10      170.03      176.63      6.66 o
   4   6  10      122.94      121.64      6.03 o
   5   6  10      120.89      126.33      5.91 o
   6   6  10        5.01        6.47      2.92 o
   7   6  10      264.34      261.54      7.08 o
   8   6  10        4.42       -0.08      2.18 o
   9   6  10        8.64        7.96      6.22 o
  10   6  10        2.23        4.98      4.95 o
  11   6  10       64.50       50.09     11.33 o
  12   6  10      143.48      106.17     13.99 o
  13   6  10      410.78      430.56     24.88 o
  14   6  10       44.67       41.20     11.88 o
[truncated: 181,451 more chars]
